# Supplementary material for: Atomic resolution dynamics of cohesive interactions in phase-separated Nup98 FG domains
Source: Nat Commun. 2022 Mar 21;13:1494. doi: 10.1038/s41467-022-28821-8 (PMC8938434; doi:10.1038/s41467-022-28821-8)
Supplement: Supplementary file 4 — Supplementary Software [file 41467_2022_28821_MOESM4_ESM.zip]

Archive with 23 entries (23 files):
- gel_150mM_24C_alpha
- gel_150mM_24C_beta
- gel_150mM_36C_alpha
- gel_150mM_36C_beta
- gel_200mM_36C_alpha
- gel_200mM_36C_beta
- gel_300mM_36C_alpha
- gel_300mM_36C_beta
- gel_600mM_36C_alpha
- gel_600mM_36C_beta
- gel_75mM_36C_alpha
- gel_75mM_36C_beta
- solution_0mM_24C_alpha
- solution_0mM_24C_beta
- solution_150mM_24C_alpha
- solution_150mM_24C_beta
- solution_7x_0mM_24C_alpha
- solution_7x_0mM_24C_beta
- solution_7x_150mM_24C_alpha
- solution_7x_150mM_24C_beta
- solution_7x_150mM_36C_alpha
- solution_7x_150mM_36C_beta
- TRACT_fits.ipynb
