# Supplementary material for: Atomic resolution dynamics of cohesive interactions in phase-separated Nup98 FG domains
Source: Nat Commun. 2022 Mar 21;13:1494. doi: 10.1038/s41467-022-28821-8 (PMC8938434; doi:10.1038/s41467-022-28821-8)
Supplement: Supplementary file 4 — Supplementary Software [file 41467_2022_28821_MOESM4_ESM.zip › gel_150mM_24C_alpha]

$##1.0

Project:      	General Dynamic method/T1
Date:         	Friday, October 1, 2021 12:32:57 PM
User:         	enajbau
Computer:     	p1030-esna
generated by: 	Dynamics Center 2.6  (2019 Nov/26)


SECTION:	 sample information 
sample name:	 296p6_gel_alpha_150mM
Description/Title:	  
Origin:	 in-house
Date of preparation:	 01 Oct 2021
Lab Book Number:	 000


SECTION:	 relevant parameters
Proton frequency[MHz]:	 599.090
X nucleus frequency[MHz]:	 60.705


SECTION:	 integrals
Mixing time [s]:	          0.0000	        0.010000	        0.020000	        0.030000	        0.040000	        0.050000	        0.060000	        0.070000	        0.080000	        0.090000
Peak name	              I0	              I1	              I2	              I3	              I4	              I5	              I6	              I7	              I8	              I9
          1	    1.335898e+07	    1.194963e+07	         8989540	         8792604	         8028203	         6638326	         5455633	         4543015	         3775060	         3878979
          2	    1.629694e+07	    1.529245e+07	    1.426373e+07	    1.204204e+07	    1.013155e+07	         9302067	         7422965	         6920379	         5731741	         4941845
          3	    1.714683e+07	    1.599405e+07	    1.435760e+07	    1.239122e+07	    1.112149e+07	         9985942	         8130019	         7094074	         5681933	         5500525
          4	    1.525947e+07	    1.383523e+07	    1.242395e+07	    1.134373e+07	    1.010713e+07	         9519886	         7785636	         6831725	         5685577	         4891186
          5	    1.418025e+07	    1.256933e+07	    1.001556e+07	         8902719	         8863248	         7427848	         5665262	         4285646	         4146113	         3991042
          6	    1.523905e+07	    1.344903e+07	    1.228673e+07	    1.100576e+07	         8673031	         8600927	         6034739	         6287748	         5469201	         3264444
          7	    1.345927e+07	    1.175567e+07	    1.064154e+07	         8644747	         7719321	         5810978	         5339490	         4358075	         4403529	         2031518
          8	    1.297153e+07	    1.050407e+07	    1.008060e+07	         9072774	         7212523	         5904882	         5084720	         4575458	         3511463	         2732712
          9	    1.228215e+07	    1.082197e+07	    1.085634e+07	         9104271	         6808340	         5775331	         5713750	         3891150	         3412066	         2489665
         10	    1.517465e+07	    1.229726e+07	         9749729	         9608390	         7795116	         7416350	         6818460	         5970127	         4808073	         3567819
         11	    1.335224e+07	    1.200936e+07	         9706515	         8325368	         8317894	         6159200	         5845957	         5097245	         4027789	         3223485


SECTION:	 integral errors
Mixing time [s]:	          0.0000	        0.010000	        0.020000	        0.030000	        0.040000	        0.050000	        0.060000	        0.070000	        0.080000	        0.090000
Peak name	              I0	              I1	              I2	              I3	              I4	              I5	              I6	              I7	              I8	              I9
          1	        61887.07	        66670.67	        66481.27	        59926.82	        62112.88	        58955.36	        63430.34	        56663.65	        54952.26	        62260.65
          2	        61887.07	        66670.67	        66481.27	        59926.82	        62112.88	        58955.36	        63430.34	        56663.65	        54952.26	        62260.65
          3	        61887.07	        66670.67	        66481.27	        59926.82	        62112.88	        58955.36	        63430.34	        56663.65	        54952.26	        62260.65
          4	        61887.07	        66670.67	        66481.27	        59926.82	        62112.88	        58955.36	        63430.34	        56663.65	        54952.26	        62260.65
          5	        61887.07	        66670.67	        66481.27	        59926.82	        62112.88	        58955.36	        63430.34	        56663.65	        54952.26	        62260.65
          6	        61887.07	        66670.67	        66481.27	        59926.82	        62112.88	        58955.36	        63430.34	        56663.65	        54952.26	        62260.65
          7	        61887.07	        66670.67	        66481.27	        59926.82	        62112.88	        58955.36	        63430.34	        56663.65	        54952.26	        62260.65
          8	        61887.07	        66670.67	        66481.27	        59926.82	        62112.88	        58955.36	        63430.34	        56663.65	        54952.26	        62260.65
          9	        61887.07	        66670.67	        66481.27	        59926.82	        62112.88	        58955.36	        63430.34	        56663.65	        54952.26	        62260.65
         10	        61887.07	        66670.67	        66481.27	        59926.82	        62112.88	        58955.36	        63430.34	        56663.65	        54952.26	        62260.65
         11	        61887.07	        66670.67	        66481.27	        59926.82	        62112.88	        58955.36	        63430.34	        56663.65	        54952.26	        62260.65


SECTION:	 back calculated data from fit
Mixing time [s]:	          0.0000	        0.010000	        0.020000	        0.030000	        0.040000	        0.050000	        0.060000	        0.070000	        0.080000	        0.090000
Peak name	              I0	              I1	              I2	              I3	              I4	              I5	              I6	              I7	              I8	              I9
          1	    1.336163e+07	    1.154201e+07	         9970188	         8612422	         7439560	         6426421	         5551255	         4795270	         4142238	         3578137
          2	    1.720227e+07	    1.510088e+07	    1.325619e+07	    1.163684e+07	    1.021531e+07	         8967429	         7871988	         6910363	         6066208	         5325174
          3	    1.790181e+07	    1.575239e+07	    1.386104e+07	    1.219678e+07	    1.073235e+07	         9443745	         8309860	         7312118	         6434171	         5661638
          4	    1.563666e+07	    1.391750e+07	    1.238735e+07	    1.102543e+07	         9813245	         8734334	         7774043	         6919330	         6158589	         5481487
          5	    1.426327e+07	    1.230280e+07	    1.061179e+07	         9153215	         7895116	         6809942	         5873923	         5066559	         4370166	         3769492
          6	    1.567139e+07	    1.363156e+07	    1.185724e+07	    1.031386e+07	         8971380	         7803639	         6787894	         5904362	         5135833	         4467338
          7	    1.388769e+07	    1.180814e+07	    1.003998e+07	         8536585	         7258310	         6171445	         5247329	         4461590	         3793508	         3225465
          8	    1.307601e+07	    1.120477e+07	         9601306	         8227308	         7049937	         6041054	         5176547	         4435756	         3800976	         3257036
          9	    1.304883e+07	    1.117309e+07	         9566981	         8191748	         7014201	         6005925	         5142586	         4403350	         3770378	         3228394
         10	    1.442888e+07	    1.254000e+07	    1.089838e+07	         9471676	         8231738	         7154120	         6217573	         5403630	         4696240	         4081455
         11	    1.348868e+07	    1.165172e+07	    1.006493e+07	         8694239	         7510214	         6487435	         5603943	         4840770	         4181529	         3612068


SECTION:	 details
Fitted function:	 f(t) = Io * exp (-t/T)
Random error estimation of data:	 RMS per spectrum (or trace/plane)
Systematic error estimation of data:	 worst case per peak scenario
Fit parameter Error estimation method:	 from fit using arbitray y uncertainties
Confidence level:	 95%
Used peaks:	 automatically picked peaks
Used integrals:	 peak intensities
Used Mixing time:	 all values (including replicates) used


SECTION:	 results
Peak name	   F1 [ppm]	   F2 [ppm]	   T1 [s]	   error	   errorScale	   fitInfo
1	    112.093	      8.948	  0.06831	 0.0084670	   2.3060	 Done
2	    109.823	      8.807	  0.07675	 0.0091468	   2.3060	 Done
3	    122.876	      8.676	  0.07818	 0.0079440	   2.3060	 Done
4	    121.518	      8.904	  0.08586	 0.0090337	   2.3060	 Done
5	    111.903	      8.839	  0.06763	 0.0092247	   2.3060	 Done
6	    109.463	      8.526	  0.07171	 0.011151	   2.3060	 Done
7	    119.989	      8.931	  0.06165	 0.0086665	   2.3060	 Done
8	    115.596	      8.722	  0.06475	 0.0081363	   2.3060	 Done
9	    124.871	      8.933	  0.06444	 0.012633	   2.3060	 Done
10	    125.996	      9.069	  0.07127	 0.010858	   2.3060	 Done
11	    113.771	      8.654	  0.06831	 0.0074769	   2.3060	 Done
