# Supplementary material for: Atomic resolution dynamics of cohesive interactions in phase-separated Nup98 FG domains
Source: Nat Commun. 2022 Mar 21;13:1494. doi: 10.1038/s41467-022-28821-8 (PMC8938434; doi:10.1038/s41467-022-28821-8)
Supplement: Supplementary file 4 — Supplementary Software [file 41467_2022_28821_MOESM4_ESM.zip › gel_150mM_24C_beta]

$##1.0

Project:      	General Dynamic method/T1
Date:         	Friday, October 1, 2021 12:32:46 PM
User:         	enajbau
Computer:     	p1030-esna
generated by: 	Dynamics Center 2.6  (2019 Nov/26)


SECTION:	 sample information 
sample name:	 gel_24C_150mM_beta
Description/Title:	  600 MHz
Origin:	 in-house
Date of preparation:	 01 Oct 2021
Lab Book Number:	 000


SECTION:	 relevant parameters
Proton frequency[MHz]:	 599.090
X nucleus frequency[MHz]:	 60.705


SECTION:	 integrals
Mixing time [s]:	          0.0000	       0.0070000	        0.014000	        0.021000	        0.028000	        0.035000	        0.042000	        0.049000	        0.056000	        0.063000
Peak name	              I0	              I1	              I2	              I3	              I4	              I5	              I6	              I7	              I8	              I9
          1	         4943043	         4459190	         3730234	         2489842	         2406703	         2200813	         1907930	         1742928	         1381073	         1178027
          2	         6228011	         5721721	         4915338	         4081910	         3441649	         3221019	         2581481	         1850211	         2317559	         1458781
          3	         6615032	         5972700	         4683374	         4180694	         3477511	         3037139	         2560941	         1724618	         1472026	         1144674
          4	         5967004	         5114492	         3993013	         3313032	         2863002	         2298722	         1947614	         1323672	         1174285	        755201.0
          5	         5341927	         4165988	         4073406	         2379116	         2383755	         2031210	         1932444	         1436126	        929378.0	        943463.0
          6	         5529552	         4842504	         4905399	         3583983	         2897007	         2748526	         2274803	         1663946	         1853898	         1325976
          7	         5226381	         4001453	         3112207	         2575589	         2068210	         1940384	         1762055	         1126034	        911089.0	         1356552
          8	         4894302	         4587732	         3572544	         2439698	         2206842	         1818756	         1720459	         1428778	         1114431	         1013214
          9	         4708011	         4033470	         3066200	         2516748	         2083125	         2219115	         1262293	        963195.0	         1609830	        595406.0
         10	         5428983	         3634044	         4686721	         2690810	         2027188	         1774107	         1739420	         1994916	        985295.0	         1446019
         11	         4982013	         4314228	         4271727	         2875090	         2460824	         2051710	         2147156	         1567451	         1147862	         1312798


SECTION:	 integral errors
Mixing time [s]:	          0.0000	       0.0070000	        0.014000	        0.021000	        0.028000	        0.035000	        0.042000	        0.049000	        0.056000	        0.063000
Peak name	              I0	              I1	              I2	              I3	              I4	              I5	              I6	              I7	              I8	              I9
          1	        30247.53	        26919.85	        33081.46	        34466.32	        32613.84	        33982.29	        31592.55	        30977.06	        33854.67	        31245.43
          2	        30247.53	        26919.85	        33081.46	        34466.32	        32613.84	        33982.29	        31592.55	        30977.06	        33854.67	        31245.43
          3	        30247.53	        26919.85	        33081.46	        34466.32	        32613.84	        33982.29	        31592.55	        30977.06	        33854.67	        31245.43
          4	        30247.53	        26919.85	        33081.46	        34466.32	        32613.84	        33982.29	        31592.55	        30977.06	        33854.67	        31245.43
          5	        30247.53	        26919.85	        33081.46	        34466.32	        32613.84	        33982.29	        31592.55	        30977.06	        33854.67	        31245.43
          6	        30247.53	        26919.85	        33081.46	        34466.32	        32613.84	        33982.29	        31592.55	        30977.06	        33854.67	        31245.43
          7	        30247.53	        26919.85	        33081.46	        34466.32	        32613.84	        33982.29	        31592.55	        30977.06	        33854.67	        31245.43
          8	        30247.53	        26919.85	        33081.46	        34466.32	        32613.84	        33982.29	        31592.55	        30977.06	        33854.67	        31245.43
          9	        30247.53	        26919.85	        33081.46	        34466.32	        32613.84	        33982.29	        31592.55	        30977.06	        33854.67	        31245.43
         10	        30247.53	        26919.85	        33081.46	        34466.32	        32613.84	        33982.29	        31592.55	        30977.06	        33854.67	        31245.43
         11	        30247.53	        26919.85	        33081.46	        34466.32	        32613.84	        33982.29	        31592.55	        30977.06	        33854.67	        31245.43


SECTION:	 back calculated data from fit
Mixing time [s]:	          0.0000	       0.0070000	        0.014000	        0.021000	        0.028000	        0.035000	        0.042000	        0.049000	        0.056000	        0.063000
Peak name	              I0	              I1	              I2	              I3	              I4	              I5	              I6	              I7	              I8	              I9
          1	         4979180	         4217751	         3572761	         3026405	         2563599	         2171566	         1839484	         1558186	         1319904	         1118060
          2	         6437375	         5538654	         4765404	         4100107	         3527692	         3035191	         2611449	         2246865	         1933181	         1663290
          3	         6850580	         5738490	         4806931	         4026598	         3372939	         2825393	         2366732	         1982528	         1660694	         1391105
          4	         6085099	         4972607	         4063503	         3320604	         2713524	         2217431	         1812035	         1480755	         1210040	        988817.4
          5	         5284688	         4349017	         3579009	         2945334	         2423853	         1994702	         1641534	         1350895	         1111714	        914881.8
          6	         5760168	         4937185	         4231786	         3627171	         3108940	         2664751	         2284025	         1957696	         1677991	         1438248
          7	         4967829	         4077581	         3346867	         2747100	         2254812	         1850744	         1519086	         1246861	         1023420	        840020.8
          8	         5069066	         4181632	         3449560	         2845651	         2347467	         1936499	         1597479	         1317811	         1087104	        896786.0
          9	         4707257	         3886828	         3209393	         2650027	         2188154	         1806780	         1491876	         1231857	         1017157	        839876.2
         10	         5191949	         4334404	         3618498	         3020837	         2521891	         2105354	         1757617	         1467314	         1224960	         1022636
         11	         5129668	         4344092	         3678822	         3115434	         2638325	         2234282	         1892116	         1602351	         1356961	         1149151


SECTION:	 details
Fitted function:	 f(t) = Io * exp (-t/T)
Random error estimation of data:	 RMS per spectrum (or trace/plane)
Systematic error estimation of data:	 worst case per peak scenario
Fit parameter Error estimation method:	 from fit using arbitray y uncertainties
Confidence level:	 95%
Used peaks:	 automatically picked peaks
Used integrals:	 peak intensities
Used Mixing time:	 all values (including replicates) used


SECTION:	 results
Peak name	   F1 [ppm]	   F2 [ppm]	   T1 [s]	   error	   errorScale	   fitInfo
1	    112.177	      8.954	  0.04218	 0.0066470	   2.3060	 Done
2	    109.874	      8.809	  0.04655	 0.0061144	   2.3060	 Done
3	    122.913	      8.680	  0.03952	 0.0042709	   2.3060	 Done
4	    121.540	      8.909	  0.03467	 0.0026604	   2.3060	 Done
5	    111.911	      8.837	  0.03592	 0.0066625	   2.3060	 Done
6	    109.520	      8.529	  0.04540	 0.0079086	   2.3060	 Done
7	    119.991	      8.934	  0.03545	 0.0060758	   2.3060	 Done
8	    115.652	      8.726	  0.03637	 0.0055316	   2.3060	 Done
9	    124.927	      8.940	  0.03655	 0.0078625	   2.3060	 Done
10	    126.056	      9.074	  0.03878	 0.014131	   2.3060	 Done
11	    113.660	      8.654	  0.04211	 0.0076933	   2.3060	 Done
