# Supplementary material for: Atomic resolution dynamics of cohesive interactions in phase-separated Nup98 FG domains
Source: Nat Commun. 2022 Mar 21;13:1494. doi: 10.1038/s41467-022-28821-8 (PMC8938434; doi:10.1038/s41467-022-28821-8)
Supplement: Supplementary file 4 — Supplementary Software [file 41467_2022_28821_MOESM4_ESM.zip › gel_150mM_36C_alpha]

$##1.0

Project:      	General Dynamic method/T1
Date:         	Thursday, September 30, 2021 1:30:06 PM
User:         	enajbau
Computer:     	p1030-esna
generated by: 	Dynamics Center 2.6  (2019 Nov/26)


SECTION:	 sample information 
sample name:	 gel_150mM_36C_alpha
Description/Title:	  series 4
Origin:	 in-house
Date of preparation:	 29 Sep 2021
Lab Book Number:	 000


SECTION:	 relevant parameters
Proton frequency[MHz]:	 599.090
X nucleus frequency[MHz]:	 60.705


SECTION:	 integrals
Mixing time [s]:	          0.0000	        0.010000	        0.020000	        0.030000	        0.040000	        0.050000	        0.060000
Peak name	              I0	              I1	              I2	              I3	              I4	              I5	              I6
          1	        951014.0	        768985.0	        666561.0	        554564.0	        479154.0	        396184.0	        350928.0
          2	         1174346	         1014951	        882017.0	        755224.0	        669262.0	        569463.0	        507584.0
          3	        928473.0	        782369.0	        672519.0	        566641.0	        494940.0	        412586.0	        355878.0
          4	        800155.0	        674151.0	        575808.0	        486720.0	        419913.0	        351237.0	        301457.0
          5	        865330.0	        731767.0	        621589.0	        520246.0	        450672.0	        373145.0	        327270.0
          6	         1102322	        946826.0	        816338.0	        705267.0	        617070.0	        525649.0	        465737.0
          7	        922517.0	        763121.0	        650151.0	        539189.0	        469579.0	        380599.0	        332536.0
          8	        797497.0	        650502.0	        561160.0	        462825.0	        399326.0	        324022.0	        282307.0
          9	        663382.0	        533287.0	        452736.0	        368660.0	        315371.0	        257256.0	        219224.0
         10	        794186.0	        661488.0	        560304.0	        462253.0	        398687.0	        324327.0	        278384.0
         11	        790712.0	        654281.0	        546377.0	        449875.0	        388289.0	        316478.0	        270213.0


SECTION:	 integral errors
Mixing time [s]:	          0.0000	        0.010000	        0.020000	        0.030000	        0.040000	        0.050000	        0.060000
Peak name	              I0	              I1	              I2	              I3	              I4	              I5	              I6
          1	        696.6501	        552.1634	        596.9686	        608.7161	        611.2674	        675.8370	        714.9892
          2	        696.6501	        552.1634	        596.9686	        608.7161	        611.2674	        675.8370	        714.9892
          3	        696.6501	        552.1634	        596.9686	        608.7161	        611.2674	        675.8370	        714.9892
          4	        696.6501	        552.1634	        596.9686	        608.7161	        611.2674	        675.8370	        714.9892
          5	        696.6501	        552.1634	        596.9686	        608.7161	        611.2674	        675.8370	        714.9892
          6	        696.6501	        552.1634	        596.9686	        608.7161	        611.2674	        675.8370	        714.9892
          7	        696.6501	        552.1634	        596.9686	        608.7161	        611.2674	        675.8370	        714.9892
          8	        696.6501	        552.1634	        596.9686	        608.7161	        611.2674	        675.8370	        714.9892
          9	        696.6501	        552.1634	        596.9686	        608.7161	        611.2674	        675.8370	        714.9892
         10	        696.6501	        552.1634	        596.9686	        608.7161	        611.2674	        675.8370	        714.9892
         11	        696.6501	        552.1634	        596.9686	        608.7161	        611.2674	        675.8370	        714.9892


SECTION:	 back calculated data from fit
Mixing time [s]:	          0.0000	        0.010000	        0.020000	        0.030000	        0.040000	        0.050000	        0.060000
Peak name	              I0	              I1	              I2	              I3	              I4	              I5	              I6
          1	        935299.9	        789262.7	        666027.7	        562034.6	        474278.8	        400225.2	        337734.3
          2	         1171228	         1016105	        881527.6	        764774.2	        663484.1	        575609.3	        499373.1
          3	        924513.6	        787846.8	        671382.8	        572135.2	        487558.9	        415485.2	        354065.8
          4	        797522.9	        677638.7	        575775.6	        489224.6	        415684.0	        353198.1	        300105.1
          5	        863674.3	        732321.5	        620945.6	        526508.4	        446433.9	        378537.5	        320967.2
          6	         1097709	        949021.6	        820474.6	        709339.5	        613258.0	        530190.9	        458375.4
          7	        916166.7	        771244.3	        649246.2	        546546.2	        460091.6	        387312.7	        326046.2
          8	        789898.9	        663240.1	        556890.8	        467594.4	        392616.5	        329661.2	        276800.6
          9	        655547.4	        543994.5	        451424.2	        374606.4	        310860.5	        257962.1	        214065.3
         10	        792435.9	        664670.4	        557504.7	        467617.5	        392222.9	        328984.3	        275941.7
         11	        786963.5	        656742.2	        548069.0	        457378.2	        381694.4	        318534.2	        265825.3


SECTION:	 details
Fitted function:	 f(t) = Io * exp (-t/T)
Random error estimation of data:	 RMS per spectrum (or trace/plane)
Systematic error estimation of data:	 worst case per peak scenario
Fit parameter Error estimation method:	 from fit using arbitray y uncertainties
Confidence level:	 95%
Used peaks:	 automatically picked peaks
Used integrals:	 peak intensities
Used Mixing time:	 all values (including replicates) used


SECTION:	 results
Peak name	   F1 [ppm]	   F2 [ppm]	   Io	   error	   T1 [s]	   error	   errorScale	   fitInfo
1	    111.287	      8.283	 9.353e+05	    27962	  0.05890	 0.0041830	   2.5706	 Done
2	    109.050	      8.164	 1.171e+06	    13949	  0.07038	 0.0022235	   2.5706	 Done
3	    122.177	      8.016	 9.245e+05	    10906	  0.06251	 0.0018147	   2.5706	 Done
4	    120.254	      8.212	 7.975e+05	   6386.1	  0.06139	 0.0011964	   2.5706	 Done
5	    110.825	      8.185	 8.637e+05	    10404	  0.06061	 0.0017638	   2.5706	 Done
6	    108.792	      7.943	 1.098e+06	    11002	  0.06871	 0.0017980	   2.5706	 Done
7	    119.299	      8.303	 9.162e+05	    16914	  0.05807	 0.0025259	   2.5706	 Done
8	    114.603	      8.070	 7.899e+05	    17672	  0.05722	 0.0029906	   2.5706	 Done
9	    123.881	      8.256	 6.555e+05	    14994	  0.05361	 0.0027640	   2.5706	 Done
10	    124.917	      8.373	 7.924e+05	    10066	  0.05688	 0.0016821	   2.5706	 Done
11	    112.616	      7.973	 7.870e+05	    11188	  0.05528	 0.0018012	   2.5706	 Done
