# Supplementary material for: Atomic resolution dynamics of cohesive interactions in phase-separated Nup98 FG domains
Source: Nat Commun. 2022 Mar 21;13:1494. doi: 10.1038/s41467-022-28821-8 (PMC8938434; doi:10.1038/s41467-022-28821-8)
Supplement: Supplementary file 4 — Supplementary Software [file 41467_2022_28821_MOESM4_ESM.zip › gel_150mM_36C_beta]

$##1.0

Project:      	General Dynamic method/T1
Date:         	Thursday, September 30, 2021 1:24:02 PM
User:         	enajbau
Computer:     	p1030-esna
generated by: 	Dynamics Center 2.6  (2019 Nov/26)


SECTION:	 sample information 
sample name:	 gel_150mM_36C_beta
Description/Title:	  series 4
Origin:	 in-house
Date of preparation:	 29 Sep 2021
Lab Book Number:	 000


SECTION:	 relevant parameters
Proton frequency[MHz]:	 599.090
X nucleus frequency[MHz]:	 60.705


SECTION:	 integrals
Mixing time [s]:	          0.0000	       0.0070000	        0.014000	        0.021000	        0.028000	        0.035000	        0.042000
Peak name	              I0	              I1	              I2	              I3	              I4	              I5	              I6
          1	        680113.0	        525347.0	        460661.0	        339094.0	        269623.0	        230889.0	        171060.0
          2	        896571.0	        734190.0	        618333.0	        463954.0	        377988.0	        334006.0	        257900.0
          3	        715179.0	        491189.0	        391335.0	        294106.0	        206171.0	        169759.0	        129187.0
          4	        582179.0	        453056.0	        353375.0	        256840.0	        182767.0	        154176.0	        110092.0
          5	        664700.0	        518332.0	        402828.0	        307715.0	        225910.0	        192831.0	        145173.0
          6	        908190.0	        587457.0	        564916.0	        426091.0	        317337.0	        289591.0	        221361.0
          7	        635875.0	        456644.0	        391709.0	        273710.0	        205514.0	        175987.0	        127393.0
          8	        604267.0	        442960.0	        369952.0	        260961.0	        189925.0	        163866.0	        120118.0
          9	        521235.0	        370181.0	        300245.0	        194910.0	        137473.0	        119035.0	        84021.00
         10	        573377.0	        404360.0	        342248.0	        232264.0	        162916.0	        135390.0	        98411.00
         11	        638188.0	        420374.0	        377824.0	        258248.0	        201633.0	        158990.0	        126229.0


SECTION:	 integral errors
Mixing time [s]:	          0.0000	       0.0070000	        0.014000	        0.021000	        0.028000	        0.035000	        0.042000
Peak name	              I0	              I1	              I2	              I3	              I4	              I5	              I6
          1	        729.0151	        596.4149	        720.8346	        527.1281	        611.2528	        617.6678	        807.2181
          2	        729.0151	        596.4149	        720.8346	        527.1281	        611.2528	        617.6678	        807.2181
          3	        729.0151	        596.4149	        720.8346	        527.1281	        611.2528	        617.6678	        807.2181
          4	        729.0151	        596.4149	        720.8346	        527.1281	        611.2528	        617.6678	        807.2181
          5	        729.0151	        596.4149	        720.8346	        527.1281	        611.2528	        617.6678	        807.2181
          6	        729.0151	        596.4149	        720.8346	        527.1281	        611.2528	        617.6678	        807.2181
          7	        729.0151	        596.4149	        720.8346	        527.1281	        611.2528	        617.6678	        807.2181
          8	        729.0151	        596.4149	        720.8346	        527.1281	        611.2528	        617.6678	        807.2181
          9	        729.0151	        596.4149	        720.8346	        527.1281	        611.2528	        617.6678	        807.2181
         10	        729.0151	        596.4149	        720.8346	        527.1281	        611.2528	        617.6678	        807.2181
         11	        729.0151	        596.4149	        720.8346	        527.1281	        611.2528	        617.6678	        807.2181


SECTION:	 back calculated data from fit
Mixing time [s]:	          0.0000	       0.0070000	        0.014000	        0.021000	        0.028000	        0.035000	        0.042000
Peak name	              I0	              I1	              I2	              I3	              I4	              I5	              I6
          1	        677754.4	        542186.2	        433735.1	        346976.9	        277572.7	        222051.0	        177635.1
          2	        901597.5	        732421.6	        594990.0	        483346.0	        392650.9	        318973.9	        259121.6
          3	        699020.8	        520488.3	        387553.6	        288570.9	        214868.8	        159990.5	        119128.3
          4	        588874.2	        447659.3	        340308.4	        258700.8	        196663.1	        149502.3	        113650.9
          5	        666449.6	        515709.0	        399063.6	        308801.6	        238955.5	        184907.4	        143084.2
          6	        859827.8	        678913.5	        536065.0	        423272.8	        334213.0	        263892.1	        208367.2
          7	        627458.5	        480479.0	        367928.8	        281743.0	        215745.9	        165208.3	        126509.0
          8	        600291.1	        457984.9	        349414.1	        266581.3	        203385.0	        155170.2	        118385.2
          9	        519251.2	        380892.2	        279400.2	        204951.6	        150340.5	        110281.0	        80895.64
         10	        568903.6	        424113.7	        316173.8	        235705.4	        175716.7	        130995.6	        97656.29
         11	        616657.5	        466649.3	        353132.1	        267229.2	        202223.0	        153030.2	        115804.0


SECTION:	 details
Fitted function:	 f(t) = Io * exp (-t/T)
Random error estimation of data:	 RMS per spectrum (or trace/plane)
Systematic error estimation of data:	 worst case per peak scenario
Fit parameter Error estimation method:	 from fit using arbitray y uncertainties
Confidence level:	 95%
Used peaks:	 automatically picked peaks
Used integrals:	 peak intensities
Used Mixing time:	 all values (including replicates) used


SECTION:	 results
Peak name	   F1 [ppm]	   F2 [ppm]	   Io	   error	   T1 [s]	   error	   errorScale	   fitInfo
1	    111.293	      8.281	 6.778e+05	    33805	  0.03137	 0.0032339	   2.5706	 Done
2	    109.070	      8.161	 9.016e+05	    35164	  0.03368	 0.0028046	   2.5706	 Done
3	    122.184	      8.012	 6.990e+05	    37615	  0.02374	 0.0024010	   2.5706	 Done
4	    120.265	      8.210	 5.889e+05	    21406	  0.02553	 0.0017794	   2.5706	 Done
5	    110.828	      8.182	 6.664e+05	    15745	  0.02730	 0.0012633	   2.5706	 Done
6	    108.795	      7.937	 8.598e+05	 1.0799e+05	  0.02963	 0.0075142	   2.5706	 Done
7	    119.298	      8.300	 6.275e+05	    37736	  0.02623	 0.0030495	   2.5706	 Done
8	    114.601	      8.065	 6.003e+05	    30263	  0.02587	 0.0025107	   2.5706	 Done
9	    123.883	      8.253	 5.193e+05	    30098	  0.02259	 0.0024337	   2.5706	 Done
10	    124.923	      8.369	 5.689e+05	    35560	  0.02383	 0.0028032	   2.5706	 Done
11	    112.621	      7.970	 6.167e+05	    57703	  0.02511	 0.0044842	   2.5706	 Done
