# Supplementary material for: Atomic resolution dynamics of cohesive interactions in phase-separated Nup98 FG domains
Source: Nat Commun. 2022 Mar 21;13:1494. doi: 10.1038/s41467-022-28821-8 (PMC8938434; doi:10.1038/s41467-022-28821-8)
Supplement: Supplementary file 4 — Supplementary Software [file 41467_2022_28821_MOESM4_ESM.zip › gel_200mM_36C_alpha]

$##1.0

Project:      	General Dynamic method/T1
Date:         	Thursday, September 30, 2021 3:05:26 PM
User:         	enajbau
Computer:     	p1030-esna
generated by: 	Dynamics Center 2.6  (2019 Nov/26)


SECTION:	 sample information 
sample name:	 gel_200mM_36C_alpha
Description/Title:	  series 4
Origin:	 in-house
Date of preparation:	 29 Sep 2021
Lab Book Number:	 000


SECTION:	 relevant parameters
Proton frequency[MHz]:	 599.090
X nucleus frequency[MHz]:	 60.705


SECTION:	 integrals
Mixing time [s]:	          0.0000	        0.010000	        0.020000	        0.030000	        0.040000	        0.050000	        0.060000
Peak name	              I0	              I1	              I2	              I3	              I4	              I5	              I6
          1	        883493.0	        663237.0	        537558.0	        411177.0	        346747.0	        259305.0	        216794.0
          2	         1161467	        960822.0	        802511.0	        647332.0	        553579.0	        440078.0	        376939.0
          3	         1053383	        879589.0	        735272.0	        609115.0	        523673.0	        425733.0	        362969.0
          4	        948553.0	        800778.0	        669858.0	        556368.0	        474109.0	        388955.0	        330984.0
          5	        868047.0	        699576.0	        578676.0	        455571.0	        374581.0	        292197.0	        245357.0
          6	         1098020	        891000.0	        724513.0	        593907.0	        502197.0	        402584.0	        339179.0
          7	        711185.0	        538229.0	        416516.0	        300319.0	        241624.0	        172454.0	        139562.0
          8	        725335.0	        551738.0	        449848.0	        342617.0	        281861.0	        209416.0	        173469.0
          9	        742482.0	        591409.0	        486399.0	        386024.0	        325066.0	        256891.0	        213617.0
         10	        857792.0	        684759.0	        561627.0	        445503.0	        382466.0	        300253.0	        247895.0
         11	        820169.0	        647567.0	        520269.0	        407494.0	        338351.0	        266735.0	        223127.0


SECTION:	 integral errors
Mixing time [s]:	          0.0000	        0.010000	        0.020000	        0.030000	        0.040000	        0.050000	        0.060000
Peak name	              I0	              I1	              I2	              I3	              I4	              I5	              I6
          1	        837.5569	        755.8991	        691.4682	        612.8479	        547.7330	        811.0101	        554.4543
          2	        837.5569	        755.8991	        691.4682	        612.8479	        547.7330	        811.0101	        554.4543
          3	        837.5569	        755.8991	        691.4682	        612.8479	        547.7330	        811.0101	        554.4543
          4	        837.5569	        755.8991	        691.4682	        612.8479	        547.7330	        811.0101	        554.4543
          5	        837.5569	        755.8991	        691.4682	        612.8479	        547.7330	        811.0101	        554.4543
          6	        837.5569	        755.8991	        691.4682	        612.8479	        547.7330	        811.0101	        554.4543
          7	        837.5569	        755.8991	        691.4682	        612.8479	        547.7330	        811.0101	        554.4543
          8	        837.5569	        755.8991	        691.4682	        612.8479	        547.7330	        811.0101	        554.4543
          9	        837.5569	        755.8991	        691.4682	        612.8479	        547.7330	        811.0101	        554.4543
         10	        837.5569	        755.8991	        691.4682	        612.8479	        547.7330	        811.0101	        554.4543
         11	        837.5569	        755.8991	        691.4682	        612.8479	        547.7330	        811.0101	        554.4543


SECTION:	 back calculated data from fit
Mixing time [s]:	          0.0000	        0.010000	        0.020000	        0.030000	        0.040000	        0.050000	        0.060000
Peak name	              I0	              I1	              I2	              I3	              I4	              I5	              I6
          1	        868934.5	        683533.1	        537690.1	        422965.1	        332718.6	        261727.6	        205883.7
          2	         1162345	        961390.2	        795178.1	        657701.9	        543993.6	        449944.1	        372154.5
          3	         1052010	        879925.4	        735990.1	        615599.3	        514901.6	        430675.7	        360227.2
          4	        951076.5	        797232.3	        668273.6	        560175.0	        469562.2	        393606.7	        329937.7
          5	        869292.3	        702857.7	        568288.5	        459484.0	        371511.2	        300381.7	        242870.6
          6	         1090865	        894463.3	        733422.1	        601375.2	        493102.3	        404323.0	        331527.8
          7	        711440.1	        539537.2	        409170.6	        310304.1	        235326.3	        178465.2	        135343.2
          8	        718849.9	        564650.3	        443527.8	        348387.1	        273655.0	        214953.6	        168844.1
          9	        737558.0	        598037.1	        484908.8	        393180.6	        318804.2	        258497.3	        209598.4
         10	        851564.6	        691775.0	        561968.7	        456519.6	        370857.2	        301268.7	        244737.9
         11	        814670.5	        651916.1	        521676.6	        417456.3	        334057.1	        267319.3	        213914.4


SECTION:	 details
Fitted function:	 f(t) = Io * exp (-t/T)
Random error estimation of data:	 RMS per spectrum (or trace/plane)
Systematic error estimation of data:	 worst case per peak scenario
Fit parameter Error estimation method:	 from fit using arbitray y uncertainties
Confidence level:	 95%
Used peaks:	 automatically picked peaks
Used integrals:	 peak intensities
Used Mixing time:	 all values (including replicates) used


SECTION:	 results
Peak name	   F1 [ppm]	   F2 [ppm]	   Io	   error	   T1 [s]	   error	   errorScale	   fitInfo
1	    111.288	      8.290	 8.689e+05	    31684	  0.04167	 0.0030488	   2.5706	 Done
2	    109.051	      8.170	 1.162e+06	    18018	  0.05268	 0.0018239	   2.5706	 Done
3	    122.181	      8.021	 1.052e+06	    11442	  0.05598	 0.0014052	   2.5706	 Done
4	    120.253	      8.219	 9.511e+05	   8214.9	  0.05667	 0.0011375	   2.5706	 Done
5	    110.831	      8.191	 8.693e+05	    13964	  0.04705	 0.0015968	   2.5706	 Done
6	    108.801	      7.948	 1.091e+06	    17337	  0.05038	 0.0017478	   2.5706	 Done
7	    119.307	      8.310	 7.114e+05	    15507	  0.03616	 0.0015072	   2.5706	 Done
8	    114.603	      8.073	 7.188e+05	    19293	  0.04142	 0.0022254	   2.5706	 Done
9	    123.895	      8.262	 7.376e+05	    12646	  0.04769	 0.0017382	   2.5706	 Done
10	    124.925	      8.383	 8.516e+05	    17765	  0.04812	 0.0021431	   2.5706	 Done
11	    112.621	      7.978	 8.147e+05	    15171	  0.04487	 0.0017282	   2.5706	 Done
