# Supplementary material for: Atomic resolution dynamics of cohesive interactions in phase-separated Nup98 FG domains
Source: Nat Commun. 2022 Mar 21;13:1494. doi: 10.1038/s41467-022-28821-8 (PMC8938434; doi:10.1038/s41467-022-28821-8)
Supplement: Supplementary file 4 — Supplementary Software [file 41467_2022_28821_MOESM4_ESM.zip › gel_200mM_36C_beta]

$##1.0

Project:      	General Dynamic method/T1
Date:         	Thursday, September 30, 2021 3:08:57 PM
User:         	enajbau
Computer:     	p1030-esna
generated by: 	Dynamics Center 2.6  (2019 Nov/26)


SECTION:	 sample information 
sample name:	 gel_200mM_36C_beta
Description/Title:	  series 4
Origin:	 in-house
Date of preparation:	 29 Sep 2021
Lab Book Number:	 000


SECTION:	 relevant parameters
Proton frequency[MHz]:	 599.090
X nucleus frequency[MHz]:	 60.705


SECTION:	 integrals
Mixing time [s]:	          0.0000	       0.0070000	        0.014000	        0.021000	        0.028000	        0.035000	        0.042000
Peak name	              I0	              I1	              I2	              I3	              I4	              I5	              I6
          1	        501680.0	        348678.0	        297397.0	        178612.0	        127385.0	        111528.0	        71494.00
          2	        740907.0	        529369.0	        448826.0	        309346.0	        219446.0	        192952.0	        128770.0
          3	        695300.0	        448610.0	        363435.0	        247303.0	        170612.0	        141636.0	        97941.00
          4	        625399.0	        424029.0	        338827.0	        224392.0	        154300.0	        126330.0	        91298.00
          5	        557454.0	        369620.0	        298232.0	        199661.0	        135432.0	        119202.0	        74394.00
          6	        701055.0	        421556.0	        404777.0	        259121.0	        181139.0	        163119.0	        107665.0
          7	        342522.0	        222412.0	        191814.0	        105791.0	        61611.00	        58231.00	        33893.00
          8	        434935.0	        282226.0	        232201.0	        140708.0	        92603.00	        80170.00	        48149.00
          9	        473300.0	        278646.0	        240951.0	        152614.0	        85100.00	        72187.00	        54600.00
         10	        542593.0	        345923.0	        288118.0	        176460.0	        115232.0	        98000.00	        62291.00
         11	        525558.0	        330424.0	        282379.0	        178338.0	        120990.0	        102191.0	        68302.00


SECTION:	 integral errors
Mixing time [s]:	          0.0000	       0.0070000	        0.014000	        0.021000	        0.028000	        0.035000	        0.042000
Peak name	              I0	              I1	              I2	              I3	              I4	              I5	              I6
          1	        763.5050	        866.6971	        608.5194	        716.0534	        846.2531	        663.9676	        677.6150
          2	        763.5050	        866.6971	        608.5194	        716.0534	        846.2531	        663.9676	        677.6150
          3	        763.5050	        866.6971	        608.5194	        716.0534	        846.2531	        663.9676	        677.6150
          4	        763.5050	        866.6971	        608.5194	        716.0534	        846.2531	        663.9676	        677.6150
          5	        763.5050	        866.6971	        608.5194	        716.0534	        846.2531	        663.9676	        677.6150
          6	        763.5050	        866.6971	        608.5194	        716.0534	        846.2531	        663.9676	        677.6150
          7	        763.5050	        866.6971	        608.5194	        716.0534	        846.2531	        663.9676	        677.6150
          8	        763.5050	        866.6971	        608.5194	        716.0534	        846.2531	        663.9676	        677.6150
          9	        763.5050	        866.6971	        608.5194	        716.0534	        846.2531	        663.9676	        677.6150
         10	        763.5050	        866.6971	        608.5194	        716.0534	        846.2531	        663.9676	        677.6150
         11	        763.5050	        866.6971	        608.5194	        716.0534	        846.2531	        663.9676	        677.6150


SECTION:	 back calculated data from fit
Mixing time [s]:	          0.0000	       0.0070000	        0.014000	        0.021000	        0.028000	        0.035000	        0.042000
Peak name	              I0	              I1	              I2	              I3	              I4	              I5	              I6
          1	        500296.8	        364001.0	        264836.3	        192687.0	        140193.3	        102000.5	        74212.53
          2	        735137.8	        553842.1	        417256.5	        314354.9	        236830.4	        178424.5	        134422.4
          3	        678385.5	        485450.5	        347386.9	        248589.0	        177889.5	        127297.2	        91093.44
          4	        618134.9	        444408.9	        319508.3	        229710.9	        165151.0	        118735.5	        85365.05
          5	        547964.6	        393199.1	        282145.2	        202456.9	        145275.6	        104244.4	        74801.92
          6	        671975.5	        492432.4	        360860.8	        264443.5	        193787.7	        142010.1	        104066.9
          7	        341970.2	        235822.6	        162623.2	        112145.0	        77335.14	        53330.30	        36776.57
          8	        430129.6	        300395.0	        209790.6	        146514.1	        102322.9	        71460.49	        49906.76
          9	        460869.4	        314660.6	        214835.9	        146680.1	        100146.5	        68375.43	        46683.62
         10	        534334.9	        372968.8	        260334.3	        181714.8	        126838.0	        88533.63	        61796.98
         11	        513051.4	        363613.2	        257702.4	        182640.5	        129442.2	        91739.14	        65017.97


SECTION:	 details
Fitted function:	 f(t) = Io * exp (-t/T)
Random error estimation of data:	 RMS per spectrum (or trace/plane)
Systematic error estimation of data:	 worst case per peak scenario
Fit parameter Error estimation method:	 from fit using arbitray y uncertainties
Confidence level:	 95%
Used peaks:	 automatically picked peaks
Used integrals:	 peak intensities
Used Mixing time:	 all values (including replicates) used


SECTION:	 results
Peak name	   F1 [ppm]	   F2 [ppm]	   Io	   error	   T1 [s]	   error	   errorScale	   fitInfo
1	    111.294	      8.290	 5.003e+05	    42086	  0.02201	 0.0034232	   2.5706	 Done
2	    109.064	      8.171	 7.351e+05	    46249	  0.02472	 0.0029544	   2.5706	 Done
3	    122.191	      8.022	 6.784e+05	    47548	  0.02092	 0.0026869	   2.5706	 Done
4	    120.244	      8.220	 6.181e+05	    33185	  0.02121	 0.0020920	   2.5706	 Done
5	    110.815	      8.191	 5.480e+05	    35492	  0.02109	 0.0025068	   2.5706	 Done
6	    108.804	      7.949	 6.720e+05	    91934	  0.02252	 0.0057222	   2.5706	 Done
7	    119.301	      8.312	 3.420e+05	    37815	  0.01884	 0.0037699	   2.5706	 Done
8	    114.608	      8.073	 4.301e+05	    33343	  0.01950	 0.0027448	   2.5706	 Done
9	    123.872	      8.262	 4.609e+05	    51339	  0.01834	 0.0036914	   2.5706	 Done
10	    124.920	      8.381	 5.343e+05	    43694	  0.01947	 0.0028906	   2.5706	 Done
11	    112.617	      7.978	 5.131e+05	    46317	  0.02033	 0.0033499	   2.5706	 Done
