# Supplementary material for: Atomic resolution dynamics of cohesive interactions in phase-separated Nup98 FG domains
Source: Nat Commun. 2022 Mar 21;13:1494. doi: 10.1038/s41467-022-28821-8 (PMC8938434; doi:10.1038/s41467-022-28821-8)
Supplement: Supplementary file 4 — Supplementary Software [file 41467_2022_28821_MOESM4_ESM.zip › gel_300mM_36C_alpha]

$##1.0

Project:      	General Dynamic method/T1
Date:         	Thursday, September 30, 2021 3:20:18 PM
User:         	enajbau
Computer:     	p1030-esna
generated by: 	Dynamics Center 2.6  (2019 Nov/26)


SECTION:	 sample information 
sample name:	 gel_300mM_36C_alpha
Description/Title:	  series 4
Origin:	 in-house
Date of preparation:	 29 Sep 2021
Lab Book Number:	 000


SECTION:	 relevant parameters
Proton frequency[MHz]:	 599.090
X nucleus frequency[MHz]:	 60.705


SECTION:	 integrals
Mixing time [s]:	          0.0000	        0.010000	        0.020000	        0.030000	        0.040000	        0.050000	        0.060000
Peak name	              I0	              I1	              I2	              I3	              I4	              I5	              I6
          1	        890575.0	        699883.0	        573071.0	        461603.0	        378422.0	        301589.0	        255324.0
          2	         1157797	        965942.0	        813376.0	        663952.0	        563175.0	        460251.0	        397004.0
          3	        905319.0	        729334.0	        606066.0	        493465.0	        413920.0	        328702.0	        275697.0
          4	        773590.0	        622006.0	        515504.0	        412765.0	        345343.0	        277898.0	        228469.0
          5	        813923.0	        665980.0	        548310.0	        429950.0	        354521.0	        285897.0	        237946.0
          6	         1158994	        953320.0	        802704.0	        661740.0	        565117.0	        462692.0	        400199.0
          7	        845692.0	        663651.0	        547916.0	        426696.0	        352272.0	        270362.0	        228530.0
          8	        762727.0	        606865.0	        494408.0	        387659.0	        314534.0	        245122.0	        206109.0
          9	        610119.0	        472443.0	        382918.0	        301159.0	        244268.0	        187817.0	        155205.0
         10	        723590.0	        568799.0	        474661.0	        375966.0	        305289.0	        242013.0	        200362.0
         11	        743924.0	        588986.0	        468414.0	        371597.0	        304300.0	        234332.0	        195222.0


SECTION:	 integral errors
Mixing time [s]:	          0.0000	        0.010000	        0.020000	        0.030000	        0.040000	        0.050000	        0.060000
Peak name	              I0	              I1	              I2	              I3	              I4	              I5	              I6
          1	        675.9463	        732.5094	        731.3420	        569.4566	        707.5032	        584.2613	        671.2503
          2	        675.9463	        732.5094	        731.3420	        569.4566	        707.5032	        584.2613	        671.2503
          3	        675.9463	        732.5094	        731.3420	        569.4566	        707.5032	        584.2613	        671.2503
          4	        675.9463	        732.5094	        731.3420	        569.4566	        707.5032	        584.2613	        671.2503
          5	        675.9463	        732.5094	        731.3420	        569.4566	        707.5032	        584.2613	        671.2503
          6	        675.9463	        732.5094	        731.3420	        569.4566	        707.5032	        584.2613	        671.2503
          7	        675.9463	        732.5094	        731.3420	        569.4566	        707.5032	        584.2613	        671.2503
          8	        675.9463	        732.5094	        731.3420	        569.4566	        707.5032	        584.2613	        671.2503
          9	        675.9463	        732.5094	        731.3420	        569.4566	        707.5032	        584.2613	        671.2503
         10	        675.9463	        732.5094	        731.3420	        569.4566	        707.5032	        584.2613	        671.2503
         11	        675.9463	        732.5094	        731.3420	        569.4566	        707.5032	        584.2613	        671.2503


SECTION:	 back calculated data from fit
Mixing time [s]:	          0.0000	        0.010000	        0.020000	        0.030000	        0.040000	        0.050000	        0.060000
Peak name	              I0	              I1	              I2	              I3	              I4	              I5	              I6
          1	        880924.0	        711890.5	        575291.5	        464903.4	        375696.7	        303607.3	        245350.5
          2	         1158543	        966282.2	        805927.0	        672182.8	        560633.6	        467596.1	        389998.2
          3	        900139.4	        737909.2	        604917.4	        495894.4	        406520.4	        333254.1	        273192.4
          4	        769950.4	        628138.7	        512446.3	        418062.5	        341062.6	        278244.7	        226996.8
          5	        817103.6	        663676.0	        539057.5	        437838.6	        355625.6	        288849.8	        234612.4
          6	         1151444	        961412.9	        802743.9	        670261.2	        559643.1	        467281.1	        390162.3
          7	        841142.4	        673903.9	        539916.3	        432568.5	        346563.9	        277659.1	        222454.0
          8	        761944.6	        610150.8	        488597.2	        391259.4	        313313.1	        250895.2	        200912.1
          9	        605330.7	        480527.1	        381454.8	        302808.6	        240377.3	        190817.7	        151476.0
         10	        719017.9	        579797.8	        467534.3	        377007.8	        304009.5	        245145.5	        197679.2
         11	        741268.8	        590778.6	        470840.5	        375251.8	        299069.3	        238353.2	        189963.4


SECTION:	 details
Fitted function:	 f(t) = Io * exp (-t/T)
Random error estimation of data:	 RMS per spectrum (or trace/plane)
Systematic error estimation of data:	 worst case per peak scenario
Fit parameter Error estimation method:	 from fit using arbitray y uncertainties
Confidence level:	 95%
Used peaks:	 automatically picked peaks
Used integrals:	 peak intensities
Used Mixing time:	 all values (including replicates) used


SECTION:	 results
Peak name	   F1 [ppm]	   F2 [ppm]	   Io	   error	   T1 [s]	   error	   errorScale	   fitInfo
1	    111.264	      8.284	 8.809e+05	    18048	  0.04694	 0.0020293	   2.5706	 Done
2	    109.050	      8.166	 1.159e+06	    14140	  0.05511	 0.0015388	   2.5706	 Done
3	    122.168	      8.020	 9.001e+05	    12890	  0.05032	 0.0015721	   2.5706	 Done
4	    120.112	      8.211	 7.700e+05	   9807.2	  0.04912	 0.0013491	   2.5706	 Done
5	    110.745	      8.180	 8.171e+05	    12798	  0.04808	 0.0016072	   2.5706	 Done
6	    108.799	      7.951	 1.151e+06	    17224	  0.05544	 0.0019037	   2.5706	 Done
7	    119.315	      8.307	 8.411e+05	    17719	  0.04511	 0.0019701	   2.5706	 Done
8	    114.557	      8.067	 7.619e+05	    10421	  0.04501	 0.0012750	   2.5706	 Done
9	    123.838	      8.254	 6.053e+05	    10958	  0.04331	 0.0015976	   2.5706	 Done
10	    124.864	      8.375	 7.190e+05	    13804	  0.04647	 0.0018739	   2.5706	 Done
11	    112.538	      7.971	 7.413e+05	   9576.2	  0.04407	 0.0011685	   2.5706	 Done
