# Supplementary material for: Atomic resolution dynamics of cohesive interactions in phase-separated Nup98 FG domains
Source: Nat Commun. 2022 Mar 21;13:1494. doi: 10.1038/s41467-022-28821-8 (PMC8938434; doi:10.1038/s41467-022-28821-8)
Supplement: Supplementary file 4 — Supplementary Software [file 41467_2022_28821_MOESM4_ESM.zip › gel_300mM_36C_beta]

$##1.0

Project:      	General Dynamic method/T1
Date:         	Thursday, September 30, 2021 3:16:20 PM
User:         	enajbau
Computer:     	p1030-esna
generated by: 	Dynamics Center 2.6  (2019 Nov/26)


SECTION:	 sample information 
sample name:	 gel_300mM_36C_beta
Description/Title:	  series 4
Origin:	 in-house
Date of preparation:	 29 Sep 2021
Lab Book Number:	 000


SECTION:	 relevant parameters
Proton frequency[MHz]:	 599.090
X nucleus frequency[MHz]:	 60.705


SECTION:	 integrals
Mixing time [s]:	          0.0000	       0.0070000	        0.014000	        0.021000	        0.028000	        0.035000	        0.042000
Peak name	              I0	              I1	              I2	              I3	              I4	              I5	              I6
          1	        594522.0	        399442.0	        335630.0	        223923.0	        155864.0	        132495.0	        86396.00
          2	        842845.0	        623458.0	        508231.0	        350151.0	        261589.0	        224876.0	        157699.0
          3	        618363.0	        383266.0	        292291.0	        188706.0	        118834.0	        92948.00	        59639.00
          4	        516001.0	        353585.0	        260267.0	        166739.0	        104970.0	        83301.00	        53813.00
          5	        570153.0	        395176.0	        298683.0	        196028.0	        133358.0	        111726.0	        73118.00
          6	        832951.0	        516625.0	        470988.0	        313720.0	        227755.0	        194791.0	        134461.0
          7	        565091.0	        357662.0	        292823.0	        181205.0	        126742.0	        99883.00	        64070.00
          8	        541478.0	        344581.0	        278224.0	        174463.0	        111221.0	        94328.00	        62049.00
          9	        436532.0	        266876.0	        209244.0	        119462.0	        72622.00	        59146.00	        39218.00
         10	        505156.0	        330588.0	        259585.0	        162466.0	        100624.0	        84927.00	        54993.00
         11	        536412.0	        324925.0	        267974.0	        169396.0	        113159.0	        87694.00	        62503.00


SECTION:	 integral errors
Mixing time [s]:	          0.0000	       0.0070000	        0.014000	        0.021000	        0.028000	        0.035000	        0.042000
Peak name	              I0	              I1	              I2	              I3	              I4	              I5	              I6
          1	        658.5936	        668.3295	        808.1704	        661.6325	        643.5515	        504.1815	        531.0293
          2	        658.5936	        668.3295	        808.1704	        661.6325	        643.5515	        504.1815	        531.0293
          3	        658.5936	        668.3295	        808.1704	        661.6325	        643.5515	        504.1815	        531.0293
          4	        658.5936	        668.3295	        808.1704	        661.6325	        643.5515	        504.1815	        531.0293
          5	        658.5936	        668.3295	        808.1704	        661.6325	        643.5515	        504.1815	        531.0293
          6	        658.5936	        668.3295	        808.1704	        661.6325	        643.5515	        504.1815	        531.0293
          7	        658.5936	        668.3295	        808.1704	        661.6325	        643.5515	        504.1815	        531.0293
          8	        658.5936	        668.3295	        808.1704	        661.6325	        643.5515	        504.1815	        531.0293
          9	        658.5936	        668.3295	        808.1704	        661.6325	        643.5515	        504.1815	        531.0293
         10	        658.5936	        668.3295	        808.1704	        661.6325	        643.5515	        504.1815	        531.0293
         11	        658.5936	        668.3295	        808.1704	        661.6325	        643.5515	        504.1815	        531.0293


SECTION:	 back calculated data from fit
Mixing time [s]:	          0.0000	       0.0070000	        0.014000	        0.021000	        0.028000	        0.035000	        0.042000
Peak name	              I0	              I1	              I2	              I3	              I4	              I5	              I6
          1	        585075.2	        426975.1	        311597.1	        227396.8	        165949.2	        121106.1	        88380.60
          2	        840482.5	        636464.8	        481970.1	        364977.2	        276383.1	        209294.2	        158490.4
          3	        608196.6	        410043.4	        276449.4	        186380.9	        125657.2	        84717.50	        57116.16
          4	        517639.8	        356636.1	        245710.0	        169285.8	        116632.1	        80355.50	        55362.18
          5	        568251.0	        402882.5	        285638.4	        202513.9	        143579.7	        101796.1	        72172.09
          6	        800438.6	        589453.3	        434081.0	        319662.8	        235403.8	        173354.4	        127660.4
          7	        554763.1	        386537.3	        269324.1	        187654.5	        130750.3	        91101.73	        63476.13
          8	        533155.6	        369397.9	        255938.0	        177327.1	        122861.4	        85124.78	        58978.86
          9	        431535.5	        284949.6	        188156.7	        124242.8	        82039.47	        54171.95	        35770.59
         10	        501521.6	        346162.8	        238930.3	        164915.7	        113829.0	        78567.61	        54229.34
         11	        522497.5	        359750.9	        247696.3	        170544.3	        117423.5	        80848.63	        55666.04


SECTION:	 details
Fitted function:	 f(t) = Io * exp (-t/T)
Random error estimation of data:	 RMS per spectrum (or trace/plane)
Systematic error estimation of data:	 worst case per peak scenario
Fit parameter Error estimation method:	 from fit using arbitray y uncertainties
Confidence level:	 95%
Used peaks:	 automatically picked peaks
Used integrals:	 peak intensities
Used Mixing time:	 all values (including replicates) used


SECTION:	 results
Peak name	   F1 [ppm]	   F2 [ppm]	   Io	   error	   T1 [s]	   error	   errorScale	   fitInfo
1	    111.258	      8.288	 5.851e+05	    40996	  0.02222	 0.0028842	   2.5706	 Done
2	    109.037	      8.174	 8.405e+05	    38676	  0.02518	 0.0022122	   2.5706	 Done
3	    122.171	      8.024	 6.082e+05	    35905	  0.01776	 0.0018905	   2.5706	 Done
4	    120.108	      8.217	 5.176e+05	    19987	  0.01879	 0.0013128	   2.5706	 Done
5	    110.740	      8.187	 5.683e+05	    22245	  0.02035	 0.0014544	   2.5706	 Done
6	    108.789	      7.957	 8.004e+05	    91046	  0.02288	 0.0048501	   2.5706	 Done
7	    119.310	      8.313	 5.548e+05	    41310	  0.01937	 0.0026180	   2.5706	 Done
8	    114.560	      8.070	 5.332e+05	    38671	  0.01908	 0.0025072	   2.5706	 Done
9	    123.836	      8.261	 4.315e+05	    32134	  0.01687	 0.0022626	   2.5706	 Done
10	    124.875	      8.379	 5.015e+05	    30904	  0.01888	 0.0021063	   2.5706	 Done
11	    112.541	      7.974	 5.225e+05	    45215	  0.01876	 0.0029368	   2.5706	 Done
