# Supplementary material for: Atomic resolution dynamics of cohesive interactions in phase-separated Nup98 FG domains
Source: Nat Commun. 2022 Mar 21;13:1494. doi: 10.1038/s41467-022-28821-8 (PMC8938434; doi:10.1038/s41467-022-28821-8)
Supplement: Supplementary file 4 — Supplementary Software [file 41467_2022_28821_MOESM4_ESM.zip › gel_600mM_36C_alpha]

$##1.0

Project:      	General Dynamic method/T1
Date:         	Thursday, September 30, 2021 3:39:45 PM
User:         	enajbau
Computer:     	p1030-esna
generated by: 	Dynamics Center 2.6  (2019 Nov/26)


SECTION:	 sample information 
sample name:	 gel_600mM_36C_alpha
Description/Title:	  series 4
Origin:	 in-house
Date of preparation:	 29 Sep 2021
Lab Book Number:	 000


SECTION:	 relevant parameters
Proton frequency[MHz]:	 599.090
X nucleus frequency[MHz]:	 60.705


SECTION:	 integrals
Mixing time [s]:	          0.0000	        0.010000	        0.020000	        0.030000	        0.040000	        0.050000	        0.060000
Peak name	              I0	              I1	              I2	              I3	              I4	              I5	              I6
          1	        502587.0	        386102.0	        303659.0	        236027.0	        187577.0	        144703.0	        115476.0
          2	        685661.0	        555750.0	        450400.0	        360715.0	        301143.0	        238213.0	        200450.0
          3	        442116.0	        347679.0	        277278.0	        211440.0	        169460.0	        131373.0	        103561.0
          4	        391287.0	        298819.0	        239849.0	        179931.0	        142927.0	        110213.0	        84454.00
          5	        446628.0	        343763.0	        273771.0	        204005.0	        166373.0	        125144.0	        101700.0
          6	        668206.0	        529162.0	        438099.0	        348398.0	        288928.0	        228989.0	        192443.0
          7	        511121.0	        396078.0	        316630.0	        239648.0	        190093.0	        145819.0	        117162.0
          8	        437547.0	        334870.0	        263183.0	        199596.0	        158742.0	        120123.0	        96465.00
          9	        319160.0	        230675.0	        182190.0	        134204.0	        105582.0	        78929.00	        61632.00
         10	        370773.0	        286076.0	        226243.0	        168818.0	        138517.0	        102885.0	        82442.00
         11	        405063.0	        300337.0	        240101.0	        176742.0	        139206.0	        105933.0	        83731.00


SECTION:	 integral errors
Mixing time [s]:	          0.0000	        0.010000	        0.020000	        0.030000	        0.040000	        0.050000	        0.060000
Peak name	              I0	              I1	              I2	              I3	              I4	              I5	              I6
          1	        653.4292	        514.4623	        635.4296	        745.0717	        584.1019	        822.7215	        644.3105
          2	        653.4292	        514.4623	        635.4296	        745.0717	        584.1019	        822.7215	        644.3105
          3	        653.4292	        514.4623	        635.4296	        745.0717	        584.1019	        822.7215	        644.3105
          4	        653.4292	        514.4623	        635.4296	        745.0717	        584.1019	        822.7215	        644.3105
          5	        653.4292	        514.4623	        635.4296	        745.0717	        584.1019	        822.7215	        644.3105
          6	        653.4292	        514.4623	        635.4296	        745.0717	        584.1019	        822.7215	        644.3105
          7	        653.4292	        514.4623	        635.4296	        745.0717	        584.1019	        822.7215	        644.3105
          8	        653.4292	        514.4623	        635.4296	        745.0717	        584.1019	        822.7215	        644.3105
          9	        653.4292	        514.4623	        635.4296	        745.0717	        584.1019	        822.7215	        644.3105
         10	        653.4292	        514.4623	        635.4296	        745.0717	        584.1019	        822.7215	        644.3105
         11	        653.4292	        514.4623	        635.4296	        745.0717	        584.1019	        822.7215	        644.3105


SECTION:	 back calculated data from fit
Mixing time [s]:	          0.0000	        0.010000	        0.020000	        0.030000	        0.040000	        0.050000	        0.060000
Peak name	              I0	              I1	              I2	              I3	              I4	              I5	              I6
          1	        499612.5	        389995.2	        304428.4	        237635.4	        185497.0	        144798.1	        113028.7
          2	        684435.5	        555601.3	        451018.1	        366121.1	        297204.6	        241260.5	        195847.0
          3	        442990.6	        347881.8	        273192.6	        214538.9	        168478.0	        132306.3	        103900.5
          4	        390151.1	        302856.6	        235093.9	        182492.7	        141660.8	        109964.9	        85360.74
          5	        445366.1	        346565.5	        269683.0	        209856.2	        163301.5	        127074.5	        98884.11
          6	        663164.4	        537267.9	        435271.9	        352639.1	        285693.4	        231456.8	        187516.6
          7	        510828.7	        398696.5	        311178.6	        242871.7	        189558.9	        147948.8	        115472.5
          8	        435961.1	        337619.8	        261461.7	        202482.9	        156808.1	        121436.3	        94043.51
          9	        314841.1	        238290.4	        180352.3	        136501.4	        103312.3	        78192.91	        59181.03
         10	        370216.1	        287577.0	        223384.5	        173520.9	        134787.9	        104700.7	        81329.57
         11	        401582.7	        307535.5	        235513.4	        180358.2	        138119.9	        105773.4	        81002.19


SECTION:	 details
Fitted function:	 f(t) = Io * exp (-t/T)
Random error estimation of data:	 RMS per spectrum (or trace/plane)
Systematic error estimation of data:	 worst case per peak scenario
Fit parameter Error estimation method:	 from fit using arbitray y uncertainties
Confidence level:	 95%
Used peaks:	 automatically picked peaks
Used integrals:	 peak intensities
Used Mixing time:	 all values (including replicates) used


SECTION:	 results
Peak name	   F1 [ppm]	   F2 [ppm]	   Io	   error	   T1 [s]	   error	   errorScale	   fitInfo
1	    111.268	      8.280	 4.996e+05	   5919.6	  0.04037	 0.00094856	   2.5706	 Done
2	    109.078	      8.165	 6.844e+05	   8281.3	  0.04795	 0.0012365	   2.5706	 Done
3	    122.204	      8.024	 4.430e+05	   5190.9	  0.04138	 0.00097029	   2.5706	 Done
4	    119.966	      8.205	 3.902e+05	   6805.9	  0.03948	 0.0013550	   2.5706	 Done
5	    110.695	      8.172	 4.454e+05	   8741.4	  0.03987	 0.0015447	   2.5706	 Done
6	    108.846	      7.961	 6.632e+05	    11866	  0.04750	 0.0018035	   2.5706	 Done
7	    119.358	      8.305	 5.108e+05	   7151.1	  0.04035	 0.0011199	   2.5706	 Done
8	    114.546	      8.062	 4.360e+05	   5553.3	  0.03912	 0.00097714	   2.5706	 Done
9	    123.794	      8.252	 3.148e+05	   9689.1	  0.03590	 0.0021083	   2.5706	 Done
10	    124.852	      8.374	 3.702e+05	   6942.6	  0.03959	 0.0014619	   2.5706	 Done
11	    112.486	      7.963	 4.016e+05	    10096	  0.03748	 0.0018217	   2.5706	 Done
