# Supplementary material for: Atomic resolution dynamics of cohesive interactions in phase-separated Nup98 FG domains
Source: Nat Commun. 2022 Mar 21;13:1494. doi: 10.1038/s41467-022-28821-8 (PMC8938434; doi:10.1038/s41467-022-28821-8)
Supplement: Supplementary file 4 — Supplementary Software [file 41467_2022_28821_MOESM4_ESM.zip › gel_600mM_36C_beta]

$##1.0

Project:      	General Dynamic method/T1
Date:         	Thursday, September 30, 2021 3:44:08 PM
User:         	enajbau
Computer:     	p1030-esna
generated by: 	Dynamics Center 2.6  (2019 Nov/26)


SECTION:	 sample information 
sample name:	 gel_600mM_36C_beta
Description/Title:	  series 4
Origin:	 in-house
Date of preparation:	 29 Sep 2021
Lab Book Number:	 000


SECTION:	 relevant parameters
Proton frequency[MHz]:	 599.090
X nucleus frequency[MHz]:	 60.705


SECTION:	 integrals
Mixing time [s]:	          0.0000	       0.0070000	        0.014000	        0.021000	        0.028000	        0.035000	        0.042000
Peak name	              I0	              I1	              I2	              I3	              I4	              I5	              I6
          1	        331167.0	        204064.0	        163628.0	        94901.00	        59785.00	        48468.00	        29602.00
          2	        468975.0	        310770.0	        242679.0	        159137.0	        106493.0	        84444.00	        55073.00
          3	        298254.0	        157542.0	        109873.0	        64361.00	        32347.00	        24265.00	        17278.00
          4	        247728.0	        140789.0	        95927.00	        55108.00	        25651.00	        21381.00	        9353.000
          5	        307704.0	        181543.0	        132015.0	        79006.00	        47034.00	        35954.00	        22896.00
          6	        466810.0	        288513.0	        241867.0	        150468.0	        102525.0	        83766.00	        55219.00
          7	        329747.0	        190488.0	        140630.0	        87988.00	        47546.00	        40555.00	        25285.00
          8	        296103.0	        175629.0	        128899.0	        77241.00	        45636.00	        34329.00	        23628.00
          9	        205723.0	        113595.0	        82876.00	        42830.00	        25012.00	        19156.00	        11317.00
         10	        248178.0	        134395.0	        97164.00	        53203.00	        26213.00	        22196.00	        12322.00
         11	        282589.0	        164682.0	        124392.0	        70879.00	        42221.00	        34789.00	        17122.00


SECTION:	 integral errors
Mixing time [s]:	          0.0000	       0.0070000	        0.014000	        0.021000	        0.028000	        0.035000	        0.042000
Peak name	              I0	              I1	              I2	              I3	              I4	              I5	              I6
          1	        675.5460	        684.2498	        716.0843	        624.2898	        887.6718	        768.7477	        1251.620
          2	        675.5460	        684.2498	        716.0843	        624.2898	        887.6718	        768.7477	        1251.620
          3	        675.5460	        684.2498	        716.0843	        624.2898	        887.6718	        768.7477	        1251.620
          4	        675.5460	        684.2498	        716.0843	        624.2898	        887.6718	        768.7477	        1251.620
          5	        675.5460	        684.2498	        716.0843	        624.2898	        887.6718	        768.7477	        1251.620
          6	        675.5460	        684.2498	        716.0843	        624.2898	        887.6718	        768.7477	        1251.620
          7	        675.5460	        684.2498	        716.0843	        624.2898	        887.6718	        768.7477	        1251.620
          8	        675.5460	        684.2498	        716.0843	        624.2898	        887.6718	        768.7477	        1251.620
          9	        675.5460	        684.2498	        716.0843	        624.2898	        887.6718	        768.7477	        1251.620
         10	        675.5460	        684.2498	        716.0843	        624.2898	        887.6718	        768.7477	        1251.620
         11	        675.5460	        684.2498	        716.0843	        624.2898	        887.6718	        768.7477	        1251.620


SECTION:	 back calculated data from fit
Mixing time [s]:	          0.0000	       0.0070000	        0.014000	        0.021000	        0.028000	        0.035000	        0.042000
Peak name	              I0	              I1	              I2	              I3	              I4	              I5	              I6
          1	        326999.4	        219078.3	        146774.9	        98334.14	        65880.49	        44137.66	        29570.71
          2	        464175.7	        325817.0	        228699.4	        160530.0	        112680.2	        79093.15	        55517.53
          3	        292928.2	        172816.7	        101955.4	        60149.92	        35486.21	        20935.54	        12351.19
          4	        246181.9	        147504.8	        88380.40	        52954.87	        31728.96	        19011.04	        11390.84
          5	        303441.3	        193664.9	        123602.5	        78886.64	        50347.70	        32133.34	        20508.42
          6	        455670.9	        317654.9	        221441.9	        154370.4	        107613.9	        75019.22	        52297.00
          7	        323697.4	        206714.0	        132008.1	        84300.72	        53834.66	        34378.95	        21954.49
          8	        292084.2	        187351.5	        120172.9	        77082.48	        49443.01	        31714.23	        20342.45
          9	        202996.4	        122685.9	        74148.29	        44813.36	        27084.07	        16368.93	        9892.969
         10	        244665.7	        146103.0	        87245.98	        52099.26	        31111.27	        18578.21	        11094.05
         11	        278593.7	        177491.9	        113080.0	        72043.20	        45898.68	        29242.02	        18630.08


SECTION:	 details
Fitted function:	 f(t) = Io * exp (-t/T)
Random error estimation of data:	 RMS per spectrum (or trace/plane)
Systematic error estimation of data:	 worst case per peak scenario
Fit parameter Error estimation method:	 from fit using arbitray y uncertainties
Confidence level:	 95%
Used peaks:	 automatically picked peaks
Used integrals:	 peak intensities
Used Mixing time:	 all values (including replicates) used


SECTION:	 results
Peak name	   F1 [ppm]	   F2 [ppm]	   Io	   error	   T1 [s]	   error	   errorScale	   fitInfo
1	    111.271	      8.281	 3.270e+05	    25360	  0.01748	 0.0024432	   2.5706	 Done
2	    109.082	      8.164	 4.642e+05	    23138	  0.01978	 0.0017931	   2.5706	 Done
3	    122.205	      8.024	 2.929e+05	    21276	  0.01327	 0.0017659	   2.5706	 Done
4	    119.960	      8.205	 2.462e+05	    13442	  0.01367	 0.0013622	   2.5706	 Done
5	    110.677	      8.172	 3.034e+05	    17288	  0.01559	 0.0016027	   2.5706	 Done
6	    108.848	      7.958	 4.557e+05	    39867	  0.01940	 0.0030807	   2.5706	 Done
7	    119.358	      8.308	 3.237e+05	    23086	  0.01561	 0.0020087	   2.5706	 Done
8	    114.545	      8.062	 2.921e+05	    17088	  0.01576	 0.0016635	   2.5706	 Done
9	    123.798	      8.253	 2.030e+05	    14586	  0.01390	 0.0018197	   2.5706	 Done
10	    124.844	      8.374	 2.447e+05	    18279	  0.01358	 0.0018532	   2.5706	 Done
11	    112.483	      7.962	 2.786e+05	    19966	  0.01553	 0.0020085	   2.5706	 Done
