# Supplementary material for: Atomic resolution dynamics of cohesive interactions in phase-separated Nup98 FG domains
Source: Nat Commun. 2022 Mar 21;13:1494. doi: 10.1038/s41467-022-28821-8 (PMC8938434; doi:10.1038/s41467-022-28821-8)
Supplement: Supplementary file 4 — Supplementary Software [file 41467_2022_28821_MOESM4_ESM.zip › gel_75mM_36C_alpha]

$##1.0

Project:      	General Dynamic method/T1
Date:         	Wednesday, September 29, 2021 3:10:50 PM
User:         	enajbau
Computer:     	p1030-esna
generated by: 	Dynamics Center 2.6  (2019 Nov/26)


SECTION:	 sample information 
sample name:	 75mM_alpha
Description/Title:	 series 4
Origin:	 in-house
Date of preparation:	 29 Sep 2021
Lab Book Number:	 000


SECTION:	 relevant parameters
Proton frequency[MHz]:	 599.090
X nucleus frequency[MHz]:	 60.705


SECTION:	 integrals
Mixing time [s]:	          0.0000	        0.010000	        0.020000	        0.030000	        0.040000	        0.050000	        0.060000
Peak name	              I0	              I1	              I2	              I3	              I4	              I5	              I6
          1	         1217222	         1028532	        911941.0	        782336.0	        701075.0	        602627.0	        543396.0
          2	         1448912	         1294973	         1160902	         1024120	        933838.0	        822565.0	        748130.0
          3	         1179909	         1045281	        927526.0	        807860.0	        725431.0	        625163.0	        558263.0
          4	         1055311	        920763.0	        817148.0	        707759.0	        633993.0	        545743.0	        489974.0
          5	         1089095	        957886.0	        839780.0	        724956.0	        646885.0	        557372.0	        493770.0
          6	         1362840	         1212461	         1076412	        952260.0	        856672.0	        760108.0	        683787.0
          7	         1163413	         1001197	        883628.0	        756398.0	        674111.0	        570030.0	        510959.0
          8	         1037734	        899655.0	        784051.0	        668955.0	        596240.0	        509271.0	        451614.0
          9	        866601.0	        740919.0	        637045.0	        539566.0	        470657.0	        400377.0	        351428.0
         10	         1007235	        863828.0	        752332.0	        646532.0	        574271.0	        490432.0	        431583.0
         11	         1033480	        889973.0	        774521.0	        657235.0	        581670.0	        494471.0	        441135.0


SECTION:	 integral errors
Mixing time [s]:	          0.0000	        0.010000	        0.020000	        0.030000	        0.040000	        0.050000	        0.060000
Peak name	              I0	              I1	              I2	              I3	              I4	              I5	              I6
          1	        880.2486	        482.0117	        609.2259	        717.5696	        655.7626	        510.9338	        776.1406
          2	        880.2486	        482.0117	        609.2259	        717.5696	        655.7626	        510.9338	        776.1406
          3	        880.2486	        482.0117	        609.2259	        717.5696	        655.7626	        510.9338	        776.1406
          4	        880.2486	        482.0117	        609.2259	        717.5696	        655.7626	        510.9338	        776.1406
          5	        880.2486	        482.0117	        609.2259	        717.5696	        655.7626	        510.9338	        776.1406
          6	        880.2486	        482.0117	        609.2259	        717.5696	        655.7626	        510.9338	        776.1406
          7	        880.2486	        482.0117	        609.2259	        717.5696	        655.7626	        510.9338	        776.1406
          8	        880.2486	        482.0117	        609.2259	        717.5696	        655.7626	        510.9338	        776.1406
          9	        880.2486	        482.0117	        609.2259	        717.5696	        655.7626	        510.9338	        776.1406
         10	        880.2486	        482.0117	        609.2259	        717.5696	        655.7626	        510.9338	        776.1406
         11	        880.2486	        482.0117	        609.2259	        717.5696	        655.7626	        510.9338	        776.1406


SECTION:	 back calculated data from fit
Mixing time [s]:	          0.0000	        0.010000	        0.020000	        0.030000	        0.040000	        0.050000	        0.060000
Peak name	              I0	              I1	              I2	              I3	              I4	              I5	              I6
          1	         1199842	         1046624	        912971.9	        796386.9	        694689.6	        605978.9	        528596.4
          2	         1447333	         1294664	         1158099	         1035939	        926665.1	        828917.7	        741481.0
          3	         1183331	         1044089	        921231.3	        812830.3	        717184.8	        632793.8	        558333.1
          4	         1052579	        925092.7	        813047.1	        714572.2	        628024.4	        551959.2	        485106.8
          5	         1090927	        955254.8	        836455.7	        732430.9	        641343.0	        561583.1	        491742.5
          6	         1360213	         1211137	         1078400	        960209.8	        854973.2	        761270.3	        677836.9
          7	         1158884	         1008808	        878167.2	        764444.2	        665448.3	        579272.4	        504256.4
          8	         1035751	        900016.9	        782070.3	        679580.5	        590522.0	        513134.5	        445888.6
          9	        864209.1	        741735.2	        636618.1	        546397.9	        468963.5	        402503.0	        345461.2
         10	         1001439	        868889.3	        753883.5	        654099.8	        567523.5	        492406.3	        427231.6
         11	         1030587	        891744.2	        771606.9	        667654.6	        577707.0	        499877.3	        432532.9


SECTION:	 details
Fitted function:	 f(t) = Io * exp (-t/T)
Random error estimation of data:	 RMS per spectrum (or trace/plane)
Systematic error estimation of data:	 worst case per peak scenario
Fit parameter Error estimation method:	 from fit using arbitray y uncertainties
Confidence level:	 95%
Used peaks:	 automatically picked peaks
Used integrals:	 peak intensities
Used Mixing time:	 all values (including replicates) used


SECTION:	 results
Peak name	   F1 [ppm]	   F2 [ppm]	   Io	   error	   T1 [s]	   error	   errorScale	   fitInfo
1	    111.331	      8.294	 1.200e+06	    29652	  0.07320	 0.0049246	   2.5706	 Done
2	    109.087	      8.173	 1.447e+06	    14817	  0.08971	 0.0028876	   2.5706	 Done
3	    122.205	      8.022	 1.183e+06	    12647	  0.07988	 0.0024683	   2.5706	 Done
4	    120.382	      8.226	 1.053e+06	    12170	  0.07746	 0.0025341	   2.5706	 Done
5	    110.911	      8.197	 1.091e+06	    10158	  0.07530	 0.0019457	   2.5706	 Done
6	    108.824	      7.943	 1.360e+06	   9448.2	  0.08615	 0.0018263	   2.5706	 Done
7	    119.325	      8.313	 1.159e+06	    17429	  0.07210	 0.0029226	   2.5706	 Done
8	    114.655	      8.080	 1.036e+06	    12730	  0.07119	 0.0023383	   2.5706	 Done
9	    123.959	      8.268	 8.642e+05	   8888.0	  0.06544	 0.0017033	   2.5706	 Done
10	    124.977	      8.385	 1.001e+06	    12293	  0.07043	 0.0022943	   2.5706	 Done
11	    112.702	      7.988	 1.031e+06	    14163	  0.06911	 0.0024891	   2.5706	 Done
