# Supplementary material for: Atomic resolution dynamics of cohesive interactions in phase-separated Nup98 FG domains
Source: Nat Commun. 2022 Mar 21;13:1494. doi: 10.1038/s41467-022-28821-8 (PMC8938434; doi:10.1038/s41467-022-28821-8)
Supplement: Supplementary file 4 — Supplementary Software [file 41467_2022_28821_MOESM4_ESM.zip › gel_75mM_36C_beta]

$##1.0

Project:      	General Dynamic method/T1
Date:         	Wednesday, September 29, 2021 8:37:08 PM
User:         	enajbau
Computer:     	p1030-esna
generated by: 	Dynamics Center 2.6  (2019 Nov/26)


SECTION:	 sample information 
sample name:	 gel_75mM_36C_beta
Description/Title:	  
Origin:	 in-house
Date of preparation:	 29 Sep 2021
Lab Book Number:	 000


SECTION:	 relevant parameters
Proton frequency[MHz]:	 599.090
X nucleus frequency[MHz]:	 60.705


SECTION:	 integrals
Mixing time [s]:	          0.0000	       0.0070000	        0.014000	        0.021000	        0.028000	        0.035000	        0.042000
Peak name	              I0	              I1	              I2	              I3	              I4	              I5	              I6
          1	        897458.0	        712078.0	        628617.0	        490089.0	        389843.0	        353177.0	        281859.0
          2	         1101765	        934044.0	        779240.0	        642570.0	        528937.0	        462946.0	        383943.0
          3	        869452.0	        640437.0	        534457.0	        410877.0	        309531.0	        263987.0	        201997.0
          4	        729129.0	        576570.0	        486130.0	        357748.0	        281581.0	        235391.0	        180321.0
          5	        828668.0	        675340.0	        537911.0	        437843.0	        333393.0	        298393.0	        226827.0
          6	         1093168	        788053.0	        752255.0	        579481.0	        469949.0	        427324.0	        338369.0
          7	        843767.0	        639484.0	        563433.0	        427502.0	        327716.0	        291388.0	        226839.0
          8	        794012.0	        595077.0	        516429.0	        390618.0	        297150.0	        260665.0	        201108.0
          9	        642835.0	        461544.0	        388127.0	        281968.0	        201633.0	        169109.0	        129667.0
         10	        728476.0	        562354.0	        477257.0	        343623.0	        257620.0	        225867.0	        168161.0
         11	        798014.0	        596571.0	        511383.0	        399105.0	        299748.0	        262122.0	        203808.0


SECTION:	 integral errors
Mixing time [s]:	          0.0000	       0.0070000	        0.014000	        0.021000	        0.028000	        0.035000	        0.042000
Peak name	              I0	              I1	              I2	              I3	              I4	              I5	              I6
          1	        653.2410	        696.7581	        735.7215	        646.2228	        778.4327	        675.4811	        739.5176
          2	        653.2410	        696.7581	        735.7215	        646.2228	        778.4327	        675.4811	        739.5176
          3	        653.2410	        696.7581	        735.7215	        646.2228	        778.4327	        675.4811	        739.5176
          4	        653.2410	        696.7581	        735.7215	        646.2228	        778.4327	        675.4811	        739.5176
          5	        653.2410	        696.7581	        735.7215	        646.2228	        778.4327	        675.4811	        739.5176
          6	        653.2410	        696.7581	        735.7215	        646.2228	        778.4327	        675.4811	        739.5176
          7	        653.2410	        696.7581	        735.7215	        646.2228	        778.4327	        675.4811	        739.5176
          8	        653.2410	        696.7581	        735.7215	        646.2228	        778.4327	        675.4811	        739.5176
          9	        653.2410	        696.7581	        735.7215	        646.2228	        778.4327	        675.4811	        739.5176
         10	        653.2410	        696.7581	        735.7215	        646.2228	        778.4327	        675.4811	        739.5176
         11	        653.2410	        696.7581	        735.7215	        646.2228	        778.4327	        675.4811	        739.5176


SECTION:	 back calculated data from fit
Mixing time [s]:	          0.0000	       0.0070000	        0.014000	        0.021000	        0.028000	        0.035000	        0.042000
Peak name	              I0	              I1	              I2	              I3	              I4	              I5	              I6
          1	        889701.4	        733157.5	        604157.6	        497855.4	        410257.2	        338072.0	        278587.9
          2	         1106080	        925797.5	        774899.7	        648597.0	        542880.7	        454395.4	        380332.4
          3	        854500.9	        669027.8	        523812.5	        410116.7	        321099.1	        251403.2	        196835.0
          4	        732678.2	        581699.0	        461831.3	        366664.2	        291107.6	        231120.6	        183494.7
          5	        830616.4	        669699.2	        539956.9	        435349.8	        351008.5	        283006.8	        228179.3
          6	         1051590	        867309.7	        715322.6	        589969.7	        486583.6	        401314.9	        330988.6
          7	        832586.0	        668744.1	        537144.0	        431441.2	        346539.2	        278344.9	        223570.3
          8	        782798.1	        622409.9	        494883.7	        393486.5	        312864.7	        248761.5	        197792.5
          9	        634687.4	        484073.6	        369201.1	        281588.3	        214766.3	        163801.5	        124930.8
         10	        729876.7	        572285.3	        448720.3	        351834.8	        275868.4	        216304.2	        169600.9
         11	        784697.6	        624666.6	        497272.2	        395858.7	        315127.3	        250860.4	        199700.0


SECTION:	 details
Fitted function:	 f(t) = Io * exp (-t/T)
Random error estimation of data:	 RMS per spectrum (or trace/plane)
Systematic error estimation of data:	 worst case per peak scenario
Fit parameter Error estimation method:	 from fit using arbitray y uncertainties
Confidence level:	 95%
Used peaks:	 automatically picked peaks
Used integrals:	 peak intensities
Used Mixing time:	 all values (including replicates) used


SECTION:	 results
Peak name	   F1 [ppm]	   F2 [ppm]	   Io	   error	   T1 [s]	   error	   errorScale	   fitInfo
1	    111.337	      8.293	 8.897e+05	    39808	  0.03617	 0.0035785	   2.5706	 Done
2	    109.076	      8.175	 1.106e+06	    18973	  0.03934	 0.0015609	   2.5706	 Done
3	    122.195	      8.024	 8.545e+05	    37039	  0.02861	 0.0024700	   2.5706	 Done
4	    120.375	      8.227	 7.327e+05	    27525	  0.03034	 0.0023229	   2.5706	 Done
5	    110.895	      8.198	 8.306e+05	    23104	  0.03251	 0.0018987	   2.5706	 Done
6	    108.812	      7.948	 1.052e+06	    95556	  0.03633	 0.0073170	   2.5706	 Done
7	    119.319	      8.315	 8.326e+05	    44771	  0.03194	 0.0035791	   2.5706	 Done
8	    114.658	      8.079	 7.828e+05	    39923	  0.03053	 0.0031822	   2.5706	 Done
9	    123.939	      8.269	 6.347e+05	    33298	  0.02584	 0.0026088	   2.5706	 Done
10	    124.961	      8.387	 7.299e+05	    36184	  0.02878	 0.0028483	   2.5706	 Done
11	    112.679	      7.988	 7.847e+05	    37679	  0.03069	 0.0030183	   2.5706	 Done
