# Supplementary material for: Atomic resolution dynamics of cohesive interactions in phase-separated Nup98 FG domains
Source: Nat Commun. 2022 Mar 21;13:1494. doi: 10.1038/s41467-022-28821-8 (PMC8938434; doi:10.1038/s41467-022-28821-8)
Supplement: Supplementary file 4 — Supplementary Software [file 41467_2022_28821_MOESM4_ESM.zip › solution_0mM_24C_alpha]

$##1.0

Project:      	General Dynamic method/T1
Date:         	Friday, October 1, 2021 5:25:40 PM
User:         	enajbau
Computer:     	p1030-esna
generated by: 	Dynamics Center 2.6  (2019 Nov/26)


SECTION:	 sample information 
sample name:	 solution_v6_noNaCl_24C_alpha
Description/Title:	 600 MHz 
Origin:	 in-house
Date of preparation:	 01 Oct 2021
Lab Book Number:	 000


SECTION:	 relevant parameters
Proton frequency[MHz]:	 600.250
X nucleus frequency[MHz]:	 60.830


SECTION:	 integrals
Mixing time [s]:	          0.0000	        0.020000	        0.040000	        0.060000	        0.080000	         0.10000	         0.12000	         0.14000	         0.16000	         0.18000	         0.20000	         0.22000	         0.24000	         0.26000	         0.28000	         0.30000	         0.32000	         0.34000	         0.36000	         0.38000
Peak name	              I0	              I1	              I2	              I3	              I4	              I5	              I6	              I7	              I8	              I9	             I10	             I11	             I12	             I13	             I14	             I15	             I16	             I17	             I18	             I19
          1	    1.724030e+08	    1.397289e+08	    1.170294e+08	    9.512605e+07	    7.837053e+07	    6.704976e+07	    5.322363e+07	    4.288133e+07	    3.731267e+07	    2.901910e+07	    2.283014e+07	    1.635596e+07	    1.430818e+07	    1.239302e+07	         9349686	         7627871	         6046916	         4610691	         7192713	         2495773
          2	    1.978392e+08	    1.726682e+08	    1.473209e+08	    1.282424e+08	    1.113398e+08	    9.575567e+07	    7.952287e+07	    6.902710e+07	    5.530591e+07	    5.239025e+07	    4.241355e+07	    3.902884e+07	    2.886349e+07	    2.634222e+07	    2.207566e+07	    1.795520e+07	    1.552133e+07	    1.293769e+07	         9867858	         8602325
          3	    3.324773e+08	    3.002479e+08	    2.760323e+08	    2.470739e+08	    2.199458e+08	    1.941896e+08	    1.743790e+08	    1.487505e+08	    1.252353e+08	    1.082077e+08	    9.386151e+07	    7.953946e+07	    6.589768e+07	    5.779179e+07	    4.889308e+07	    4.162722e+07	    3.511726e+07	    2.929080e+07	    2.852971e+07	    1.997290e+07
          4	    3.128642e+08	    2.891273e+08	    2.717013e+08	    2.498392e+08	    2.223242e+08	    2.041438e+08	    1.781785e+08	    1.626742e+08	    1.408702e+08	    1.259230e+08	    1.070842e+08	    9.262040e+07	    8.326195e+07	    7.331676e+07	    6.177522e+07	    5.268377e+07	    4.410189e+07	    3.969757e+07	    3.301099e+07	    2.731854e+07
          5	    2.240050e+08	    1.843221e+08	    1.565397e+08	    1.310898e+08	    1.082972e+08	    9.224034e+07	    7.508702e+07	    6.279397e+07	    4.970277e+07	    4.225274e+07	    3.582851e+07	    2.792507e+07	    2.245715e+07	    1.797938e+07	    1.462476e+07	    1.231880e+07	    1.098064e+07	         7698062	         5493079	         5825387
          6	    1.855515e+08	    1.586133e+08	    1.393009e+08	    1.183498e+08	    1.027691e+08	    8.603101e+07	    7.215981e+07	    6.050742e+07	    5.103018e+07	    4.386775e+07	    3.770089e+07	    3.034910e+07	    2.671255e+07	    1.944708e+07	    1.840136e+07	    1.372348e+07	    1.201977e+07	         6726195	         6949271	         6395937
          7	    1.549132e+08	    1.194145e+08	    8.993132e+07	    6.914458e+07	    5.429006e+07	    4.058272e+07	    2.910139e+07	    1.990648e+07	    1.508017e+07	    1.092532e+07	         6867093	         4408777	         4345042	         1647505	         1503693	         1675809	        555194.0	       -659451.0	         1291174	        544365.0
          8	    1.905931e+08	    1.581204e+08	    1.343532e+08	    1.113991e+08	    9.701201e+07	    7.667518e+07	    6.448550e+07	    4.849783e+07	    3.930415e+07	    2.959673e+07	    2.564327e+07	    2.118203e+07	    1.740662e+07	    1.377442e+07	    1.123439e+07	         6903996	         8377407	         5499862	         5087292	         3644303
          9	    2.441716e+08	    2.223779e+08	    1.991001e+08	    1.810519e+08	    1.612555e+08	    1.443953e+08	    1.265683e+08	    1.116919e+08	    9.578453e+07	    8.495891e+07	    7.114006e+07	    6.279182e+07	    5.106837e+07	    4.414270e+07	    3.480579e+07	    3.131326e+07	    2.707210e+07	    2.227142e+07	    1.969496e+07	    1.590417e+07
         10	    2.212386e+08	    1.980204e+08	    1.765724e+08	    1.569050e+08	    1.390418e+08	    1.204891e+08	    1.004810e+08	    8.896222e+07	    7.290467e+07	    6.590077e+07	    5.214135e+07	    4.359267e+07	    3.524196e+07	    3.070152e+07	    2.669610e+07	    2.042667e+07	    1.975697e+07	    1.595516e+07	    1.597500e+07	    1.178982e+07
         11	    2.408370e+08	    2.057664e+08	    1.852079e+08	    1.607439e+08	    1.393795e+08	    1.200594e+08	    1.075744e+08	    9.023951e+07	    7.728127e+07	    6.355175e+07	    5.533124e+07	    4.846322e+07	    4.073238e+07	    3.149073e+07	    2.874211e+07	    2.508263e+07	    1.974937e+07	    1.733084e+07	    1.528270e+07	    1.029646e+07


SECTION:	 integral errors
Mixing time [s]:	          0.0000	        0.020000	        0.040000	        0.060000	        0.080000	         0.10000	         0.12000	         0.14000	         0.16000	         0.18000	         0.20000	         0.22000	         0.24000	         0.26000	         0.28000	         0.30000	         0.32000	         0.34000	         0.36000	         0.38000
Peak name	              I0	              I1	              I2	              I3	              I4	              I5	              I6	              I7	              I8	              I9	             I10	             I11	             I12	             I13	             I14	             I15	             I16	             I17	             I18	             I19
          1	        750307.1	        876581.2	        833522.9	        875325.3	        808311.9	        838301.9	        849982.7	        871858.3	        865821.1	        839432.0	        860883.2	        863373.0	        847539.3	        870569.5	        885937.7	        832592.5	        835476.3	        865641.3	        862849.1	        822734.8
          2	        750307.1	        876581.2	        833522.9	        875325.3	        808311.9	        838301.9	        849982.7	        871858.3	        865821.1	        839432.0	        860883.2	        863373.0	        847539.3	        870569.5	        885937.7	        832592.5	        835476.3	        865641.3	        862849.1	        822734.8
          3	        750307.1	        876581.2	        833522.9	        875325.3	        808311.9	        838301.9	        849982.7	        871858.3	        865821.1	        839432.0	        860883.2	        863373.0	        847539.3	        870569.5	        885937.7	        832592.5	        835476.3	        865641.3	        862849.1	        822734.8
          4	        750307.1	        876581.2	        833522.9	        875325.3	        808311.9	        838301.9	        849982.7	        871858.3	        865821.1	        839432.0	        860883.2	        863373.0	        847539.3	        870569.5	        885937.7	        832592.5	        835476.3	        865641.3	        862849.1	        822734.8
          5	        750307.1	        876581.2	        833522.9	        875325.3	        808311.9	        838301.9	        849982.7	        871858.3	        865821.1	        839432.0	        860883.2	        863373.0	        847539.3	        870569.5	        885937.7	        832592.5	        835476.3	        865641.3	        862849.1	        822734.8
          6	        750307.1	        876581.2	        833522.9	        875325.3	        808311.9	        838301.9	        849982.7	        871858.3	        865821.1	        839432.0	        860883.2	        863373.0	        847539.3	        870569.5	        885937.7	        832592.5	        835476.3	        865641.3	        862849.1	        822734.8
          7	        750307.1	        876581.2	        833522.9	        875325.3	        808311.9	        838301.9	        849982.7	        871858.3	        865821.1	        839432.0	        860883.2	        863373.0	        847539.3	        870569.5	        885937.7	        832592.5	        835476.3	        865641.3	        862849.1	        822734.8
          8	        750307.1	        876581.2	        833522.9	        875325.3	        808311.9	        838301.9	        849982.7	        871858.3	        865821.1	        839432.0	        860883.2	        863373.0	        847539.3	        870569.5	        885937.7	        832592.5	        835476.3	        865641.3	        862849.1	        822734.8
          9	        750307.1	        876581.2	        833522.9	        875325.3	        808311.9	        838301.9	        849982.7	        871858.3	        865821.1	        839432.0	        860883.2	        863373.0	        847539.3	        870569.5	        885937.7	        832592.5	        835476.3	        865641.3	        862849.1	        822734.8
         10	        750307.1	        876581.2	        833522.9	        875325.3	        808311.9	        838301.9	        849982.7	        871858.3	        865821.1	        839432.0	        860883.2	        863373.0	        847539.3	        870569.5	        885937.7	        832592.5	        835476.3	        865641.3	        862849.1	        822734.8
         11	        750307.1	        876581.2	        833522.9	        875325.3	        808311.9	        838301.9	        849982.7	        871858.3	        865821.1	        839432.0	        860883.2	        863373.0	        847539.3	        870569.5	        885937.7	        832592.5	        835476.3	        865641.3	        862849.1	        822734.8


SECTION:	 back calculated data from fit
Mixing time [s]:	          0.0000	        0.020000	        0.040000	        0.060000	        0.080000	         0.10000	         0.12000	         0.14000	         0.16000	         0.18000	         0.20000	         0.22000	         0.24000	         0.26000	         0.28000	         0.30000	         0.32000	         0.34000	         0.36000	         0.38000
Peak name	              I0	              I1	              I2	              I3	              I4	              I5	              I6	              I7	              I8	              I9	             I10	             I11	             I12	             I13	             I14	             I15	             I16	             I17	             I18	             I19
          1	    1.725954e+08	    1.415277e+08	    1.160523e+08	    9.516256e+07	    7.803302e+07	    6.398686e+07	    5.246904e+07	    4.302446e+07	    3.527993e+07	    2.892944e+07	    2.372206e+07	    1.945202e+07	    1.595060e+07	    1.307945e+07	    1.072511e+07	         8794560	         7211514	         5913421	         4848988	         3976156
          2	    2.009816e+08	    1.722258e+08	    1.475842e+08	    1.264683e+08	    1.083736e+08	    9.286781e+07	    7.958056e+07	    6.819441e+07	    5.843735e+07	    5.007631e+07	    4.291154e+07	    3.677188e+07	    3.151067e+07	    2.700222e+07	    2.313882e+07	    1.982818e+07	    1.699123e+07	    1.456017e+07	    1.247695e+07	    1.069178e+07
          3	    3.502780e+08	    3.075492e+08	    2.700327e+08	    2.370926e+08	    2.081708e+08	    1.827770e+08	    1.604809e+08	    1.409045e+08	    1.237162e+08	    1.086247e+08	    9.537403e+07	    8.373979e+07	    7.352475e+07	    6.455581e+07	    5.668094e+07	    4.976669e+07	    4.369588e+07	    3.836562e+07	    3.368557e+07	    2.957642e+07
          4	    3.334391e+08	    2.979227e+08	    2.661894e+08	    2.378362e+08	    2.125030e+08	    1.898682e+08	    1.696443e+08	    1.515746e+08	    1.354296e+08	    1.210042e+08	    1.081154e+08	    9.659950e+07	    8.631017e+07	    7.711682e+07	    6.890270e+07	    6.156351e+07	    5.500605e+07	    4.914706e+07	    4.391215e+07	    3.923483e+07
          5	    2.250734e+08	    1.869708e+08	    1.553187e+08	    1.290249e+08	    1.071823e+08	    8.903750e+07	    7.396440e+07	    6.144301e+07	    5.104136e+07	    4.240060e+07	    3.522263e+07	    2.925981e+07	    2.430644e+07	    2.019162e+07	    1.677339e+07	    1.393383e+07	    1.157498e+07	         9615462	         7987667	         6635440
          6	    1.892728e+08	    1.607789e+08	    1.365746e+08	    1.160140e+08	    9.854880e+07	    8.371285e+07	    7.111036e+07	    6.040511e+07	    5.131147e+07	    4.358682e+07	    3.702508e+07	    3.145117e+07	    2.671637e+07	    2.269438e+07	    1.927787e+07	    1.637570e+07	    1.391043e+07	    1.181630e+07	    1.003742e+07	         8526345
          7	    1.569738e+08	    1.185456e+08	    8.952487e+07	    6.760861e+07	    5.105759e+07	    3.855836e+07	    2.911903e+07	    2.199050e+07	    1.660708e+07	    1.254156e+07	         9471308	         7152671	         5401651	         4079292	         3080655	         2326491	         1756951	         1326838	         1002020	        756718.7
          8	    1.943854e+08	    1.602051e+08	    1.320350e+08	    1.088183e+08	    8.968392e+07	    7.391411e+07	    6.091722e+07	    5.020567e+07	    4.137762e+07	    3.410187e+07	    2.810548e+07	    2.316347e+07	    1.909046e+07	    1.573364e+07	    1.296707e+07	    1.068697e+07	         8807797	         7259054	         5982638	         4930665
          9	    2.561516e+08	    2.255291e+08	    1.985674e+08	    1.748289e+08	    1.539284e+08	    1.355265e+08	    1.193245e+08	    1.050594e+08	    9.249969e+07	    8.144148e+07	    7.170527e+07	    6.313301e+07	    5.558554e+07	    4.894037e+07	    4.308962e+07	    3.793832e+07	    3.340284e+07	    2.940958e+07	    2.589371e+07	    2.279815e+07
         10	    2.315726e+08	    2.005648e+08	    1.737090e+08	    1.504493e+08	    1.303040e+08	    1.128562e+08	    9.774466e+07	    8.465657e+07	    7.332099e+07	    6.350326e+07	    5.500012e+07	    4.763556e+07	    4.125712e+07	    3.573276e+07	    3.094812e+07	    2.680414e+07	    2.321505e+07	    2.010653e+07	    1.741425e+07	    1.508247e+07
         11	    2.443764e+08	    2.110605e+08	    1.822865e+08	    1.574353e+08	    1.359721e+08	    1.174349e+08	    1.014250e+08	    8.759767e+07	    7.565544e+07	    6.534130e+07	    5.643329e+07	    4.873971e+07	    4.209500e+07	    3.635617e+07	    3.139972e+07	    2.711898e+07	    2.342184e+07	    2.022873e+07	    1.747093e+07	    1.508911e+07


SECTION:	 details
Fitted function:	 f(t) = Io * exp (-t/T)
Random error estimation of data:	 RMS per spectrum (or trace/plane)
Systematic error estimation of data:	 worst case per peak scenario
Fit parameter Error estimation method:	 from fit using arbitray y uncertainties
Confidence level:	 95%
Used peaks:	 automatically picked peaks
Used integrals:	 peak intensities
Used Mixing time:	 all values (including replicates) used


SECTION:	 results
Peak name	   F1 [ppm]	   F2 [ppm]	   T1 [s]	   error	   errorScale	   fitInfo
1	 -898659.575	      8.222	   0.1008	 0.0022862	   2.1009	 Done
2	 -898659.811	      8.085	   0.1295	 0.0030774	   2.1009	 Done
3	 -898658.488	      7.928	   0.1537	 0.0089624	   2.1009	 Done
4	 -898658.612	      8.150	   0.1776	 0.011748	   2.1009	 Done
5	 -898659.591	      8.128	   0.1078	 0.0020746	   2.1009	 Done
6	 -898659.841	      7.814	   0.1226	 0.0038415	   2.1009	 Done
7	 -898658.784	      8.210	  0.07123	 0.0023356	   2.1009	 Done
8	 -898659.232	      7.983	   0.1034	 0.0039928	   2.1009	 Done
9	 -898658.288	      8.189	   0.1571	 0.0088245	   2.1009	 Done
10	 -898658.185	      8.320	   0.1391	 0.0071881	   2.1009	 Done
11	 -898659.421	      7.905	   0.1365	 0.0043462	   2.1009	 Done
