# Supplementary material for: Atomic resolution dynamics of cohesive interactions in phase-separated Nup98 FG domains
Source: Nat Commun. 2022 Mar 21;13:1494. doi: 10.1038/s41467-022-28821-8 (PMC8938434; doi:10.1038/s41467-022-28821-8)
Supplement: Supplementary file 4 — Supplementary Software [file 41467_2022_28821_MOESM4_ESM.zip › solution_0mM_24C_beta]

$##1.0

Project:      	General Dynamic method/T1
Date:         	Friday, October 1, 2021 5:33:12 PM
User:         	enajbau
Computer:     	p1030-esna
generated by: 	Dynamics Center 2.6  (2019 Nov/26)


SECTION:	 sample information 
sample name:	 v6_solution_24C_noNaCl_beta
Description/Title:	 600 MHz 
Origin:	 in-house
Date of preparation:	 01 Oct 2021
Lab Book Number:	 000


SECTION:	 relevant parameters
Proton frequency[MHz]:	 600.250
X nucleus frequency[MHz]:	 60.830


SECTION:	 integrals
Mixing time [s]:	          0.0000	        0.020000	        0.040000	        0.060000	        0.080000	         0.10000	         0.12000	         0.14000	         0.16000	         0.18000	         0.20000	         0.22000	         0.24000	         0.26000	         0.28000	         0.30000	         0.32000	         0.34000	         0.36000	         0.38000
Peak name	              I0	              I1	              I2	              I3	              I4	              I5	              I6	              I7	              I8	              I9	             I10	             I11	             I12	             I13	             I14	             I15	             I16	             I17	             I18	             I19
          1	    4.425968e+07	    3.558267e+07	    2.793042e+07	    2.265519e+07	    1.855396e+07	    1.411571e+07	    1.044422e+07	         8231138	         6237829	         4825307	         3494728	         2634418	         1578735	         1500381	         1483475	         1153518	        545925.0	        537386.0	       -35586.00	        344602.0
          2	    5.267003e+07	    4.321622e+07	    3.646550e+07	    2.997978e+07	    2.449612e+07	    2.076486e+07	    1.641103e+07	    1.343162e+07	    1.153858e+07	         9145583	         7396376	         5208932	         4544017	         3986070	         3303256	         2608100	         2118418	         1956304	         1368611	        762685.0
          3	    7.498500e+07	    6.471268e+07	    5.656752e+07	    4.850786e+07	    4.249540e+07	    3.542921e+07	    3.002161e+07	    2.537077e+07	    2.046840e+07	    1.687780e+07	    1.375990e+07	    1.139711e+07	         9134870	         7109191	         5501076	         4328130	         3443827	         3192795	         3055285	         1959394
          4	    7.487040e+07	    6.526278e+07	    5.751312e+07	    4.924619e+07	    4.458880e+07	    3.829622e+07	    3.253560e+07	    2.799914e+07	    2.367690e+07	    1.924732e+07	    1.582075e+07	    1.348131e+07	    1.133017e+07	         9420951	         7918877	         6040064	         5259551	         3873399	         3139579	         2747699
          5	    5.089424e+07	    4.074825e+07	    3.300855e+07	    2.628486e+07	    2.098717e+07	    1.761931e+07	    1.388491e+07	    1.123889e+07	         8282538	         6016230	         4489089	         4245775	         3489708	         2540126	         1491663	         1683510	         1204609	        957026.0	        451514.0	        241912.0
          6	    4.312908e+07	    3.586491e+07	    2.988913e+07	    2.436914e+07	    2.016742e+07	    1.564124e+07	    1.336396e+07	    1.035975e+07	         8135606	         6518648	         5402805	         4239270	         2589242	         2928427	         1910023	         1627371	        682190.0	        950747.0	        751755.0	        116221.0
          7	    1.707089e+07	    1.222040e+07	         9018717	         6640486	         4812151	         3356567	         1675770	         1433877	         1223740	        394024.0	        197833.0	        206625.0	        42517.00	        142440.0	        166002.0	       -696681.0	        315039.0	       -2583.000	        28804.00	       -265144.0
          8	    4.258635e+07	    3.472592e+07	    2.692831e+07	    2.242765e+07	    1.766771e+07	    1.381059e+07	    1.116022e+07	         8709521	         6647921	         4964355	         3667241	         2891009	         1909052	         1626754	         1283409	         1015002	        375451.0	        290274.0	        197468.0	        260409.0
          9	    6.206940e+07	    5.250097e+07	    4.638490e+07	    3.947993e+07	    3.403771e+07	    2.879214e+07	    2.469805e+07	    2.057116e+07	    1.705833e+07	    1.416521e+07	    1.075868e+07	         8396336	         6579350	         5753576	         4699539	         3568276	         3181409	         2542382	         1456240	         1401551
         10	    6.360450e+07	    5.301090e+07	    4.480219e+07	    3.851731e+07	    3.252623e+07	    2.699341e+07	    2.220214e+07	    1.785867e+07	    1.478968e+07	    1.193575e+07	         9485696	         7254266	         5920026	         5164261	         4228655	         2711289	         2481567	         1942146	         1750229	        716623.0
         11	    5.532800e+07	    4.643565e+07	    3.837916e+07	    3.253566e+07	    2.618535e+07	    2.177959e+07	    1.741310e+07	    1.484523e+07	    1.206004e+07	         9921137	         7491801	         6249844	         4688977	         4020218	         3114390	         3036488	         1987178	         1503499	        986785.0	         1119592


SECTION:	 integral errors
Mixing time [s]:	          0.0000	        0.020000	        0.040000	        0.060000	        0.080000	         0.10000	         0.12000	         0.14000	         0.16000	         0.18000	         0.20000	         0.22000	         0.24000	         0.26000	         0.28000	         0.30000	         0.32000	         0.34000	         0.36000	         0.38000
Peak name	              I0	              I1	              I2	              I3	              I4	              I5	              I6	              I7	              I8	              I9	             I10	             I11	             I12	             I13	             I14	             I15	             I16	             I17	             I18	             I19
          1	        207601.7	        213730.5	        207039.4	        207053.7	        213302.0	        208047.3	        217262.2	        208789.8	        215236.2	        219599.4	        202839.6	        195792.4	        215837.1	        213009.2	        207349.4	        206302.6	        206872.4	        196233.5	        206225.7	        205178.8
          2	        207601.7	        213730.5	        207039.4	        207053.7	        213302.0	        208047.3	        217262.2	        208789.8	        215236.2	        219599.4	        202839.6	        195792.4	        215837.1	        213009.2	        207349.4	        206302.6	        206872.4	        196233.5	        206225.7	        205178.8
          3	        207601.7	        213730.5	        207039.4	        207053.7	        213302.0	        208047.3	        217262.2	        208789.8	        215236.2	        219599.4	        202839.6	        195792.4	        215837.1	        213009.2	        207349.4	        206302.6	        206872.4	        196233.5	        206225.7	        205178.8
          4	        207601.7	        213730.5	        207039.4	        207053.7	        213302.0	        208047.3	        217262.2	        208789.8	        215236.2	        219599.4	        202839.6	        195792.4	        215837.1	        213009.2	        207349.4	        206302.6	        206872.4	        196233.5	        206225.7	        205178.8
          5	        207601.7	        213730.5	        207039.4	        207053.7	        213302.0	        208047.3	        217262.2	        208789.8	        215236.2	        219599.4	        202839.6	        195792.4	        215837.1	        213009.2	        207349.4	        206302.6	        206872.4	        196233.5	        206225.7	        205178.8
          6	        207601.7	        213730.5	        207039.4	        207053.7	        213302.0	        208047.3	        217262.2	        208789.8	        215236.2	        219599.4	        202839.6	        195792.4	        215837.1	        213009.2	        207349.4	        206302.6	        206872.4	        196233.5	        206225.7	        205178.8
          7	        207601.7	        213730.5	        207039.4	        207053.7	        213302.0	        208047.3	        217262.2	        208789.8	        215236.2	        219599.4	        202839.6	        195792.4	        215837.1	        213009.2	        207349.4	        206302.6	        206872.4	        196233.5	        206225.7	        205178.8
          8	        207601.7	        213730.5	        207039.4	        207053.7	        213302.0	        208047.3	        217262.2	        208789.8	        215236.2	        219599.4	        202839.6	        195792.4	        215837.1	        213009.2	        207349.4	        206302.6	        206872.4	        196233.5	        206225.7	        205178.8
          9	        207601.7	        213730.5	        207039.4	        207053.7	        213302.0	        208047.3	        217262.2	        208789.8	        215236.2	        219599.4	        202839.6	        195792.4	        215837.1	        213009.2	        207349.4	        206302.6	        206872.4	        196233.5	        206225.7	        205178.8
         10	        207601.7	        213730.5	        207039.4	        207053.7	        213302.0	        208047.3	        217262.2	        208789.8	        215236.2	        219599.4	        202839.6	        195792.4	        215837.1	        213009.2	        207349.4	        206302.6	        206872.4	        196233.5	        206225.7	        205178.8
         11	        207601.7	        213730.5	        207039.4	        207053.7	        213302.0	        208047.3	        217262.2	        208789.8	        215236.2	        219599.4	        202839.6	        195792.4	        215837.1	        213009.2	        207349.4	        206302.6	        206872.4	        196233.5	        206225.7	        205178.8


SECTION:	 back calculated data from fit
Mixing time [s]:	          0.0000	        0.020000	        0.040000	        0.060000	        0.080000	         0.10000	         0.12000	         0.14000	         0.16000	         0.18000	         0.20000	         0.22000	         0.24000	         0.26000	         0.28000	         0.30000	         0.32000	         0.34000	         0.36000	         0.38000
Peak name	              I0	              I1	              I2	              I3	              I4	              I5	              I6	              I7	              I8	              I9	             I10	             I11	             I12	             I13	             I14	             I15	             I16	             I17	             I18	             I19
          1	    4.500181e+07	    3.542234e+07	    2.788204e+07	    2.194683e+07	    1.727504e+07	    1.359773e+07	    1.070320e+07	         8424824	         6631444	         5219818	         4108683	         3234074	         2545641	         2003754	         1577218	         1241478	        977206.4	        769189.9	        605453.5	        476571.5
          2	    5.306096e+07	    4.365664e+07	    3.591911e+07	    2.955295e+07	    2.431511e+07	    2.000559e+07	    1.645988e+07	    1.354260e+07	    1.114236e+07	         9167534	         7542717	         6205876	         5105971	         4201009	         3456439	         2843834	         2339804	         1925106	         1583908	         1303183
          3	    7.756090e+07	    6.563419e+07	    5.554148e+07	    4.700075e+07	    3.977334e+07	    3.365731e+07	    2.848175e+07	    2.410205e+07	    2.039583e+07	    1.725952e+07	    1.460549e+07	    1.235957e+07	    1.045901e+07	         8850707	         7489715	         6338005	         5363397	         4538656	         3840737	         3250139
          4	    7.715277e+07	    6.623811e+07	    5.686753e+07	    4.882258e+07	    4.191574e+07	    3.598600e+07	    3.089512e+07	    2.652445e+07	    2.277208e+07	    1.955056e+07	    1.678478e+07	    1.441026e+07	    1.237167e+07	    1.062147e+07	         9118872	         7828842	         6721310	         5770458	         4954122	         4253272
          5	    5.121369e+07	    4.094116e+07	    3.272911e+07	    2.616425e+07	    2.091618e+07	    1.672078e+07	    1.336689e+07	    1.068574e+07	         8542374	         6828930	         5459171	         4364161	         3488790	         2789002	         2229579	         1782367	         1424856	         1139056	        910582.3	        727936.1
          6	    4.410867e+07	    3.587067e+07	    2.917125e+07	    2.372305e+07	    1.929239e+07	    1.568923e+07	    1.275901e+07	    1.037606e+07	         8438166	         6862203	         5580577	         4538315	         3690712	         3001412	         2440850	         1984982	         1614255	         1312767	         1067587	        868197.8
          7	    1.724199e+07	    1.230515e+07	         8781855	         6267375	         4472858	         3192159	         2278158	         1625861	         1160333	        828098.7	        590991.9	        421775.1	        301009.6	        214822.5	        153313.1	        109415.4	        78086.86	        55728.51	        39771.94	        28384.17
          8	    4.330125e+07	    3.432698e+07	    2.721264e+07	    2.157277e+07	    1.710177e+07	    1.355739e+07	    1.074759e+07	         8520133	         6754318	         5354472	         4244746	         3365014	         2667608	         2114741	         1676456	         1329007	         1053568	        835213.8	        662114.0	        524889.5
          9	    6.372547e+07	    5.379603e+07	    4.541375e+07	    3.833757e+07	    3.236396e+07	    2.732114e+07	    2.306408e+07	    1.947033e+07	    1.643654e+07	    1.387547e+07	    1.171345e+07	         9888306	         8347551	         7046870	         5948855	         5021929	         4239433	         3578862	         3021218	         2550464
         10	    6.471839e+07	    5.378427e+07	    4.469746e+07	    3.714586e+07	    3.087010e+07	    2.565462e+07	    2.132029e+07	    1.771825e+07	    1.472476e+07	    1.223703e+07	    1.016959e+07	         8451447	         7023582	         5836954	         4850805	         4031265	         3350186	         2784175	         2313791	         1922878
         11	    5.625954e+07	    4.633137e+07	    3.815522e+07	    3.142193e+07	    2.587687e+07	    2.131035e+07	    1.754969e+07	    1.445268e+07	    1.190220e+07	         9801808	         8072073	         6647586	         5474480	         4508393	         3712792	         3057592	         2518016	         2073659	         1707718	         1406355


SECTION:	 details
Fitted function:	 f(t) = Io * exp (-t/T)
Random error estimation of data:	 RMS per spectrum (or trace/plane)
Systematic error estimation of data:	 worst case per peak scenario
Fit parameter Error estimation method:	 from fit using arbitray y uncertainties
Confidence level:	 95%
Used peaks:	 automatically picked peaks
Used integrals:	 peak intensities
Used Mixing time:	 all values (including replicates) used


SECTION:	 results
Peak name	   F1 [ppm]	   F2 [ppm]	   T1 [s]	   error	   errorScale	   fitInfo
1	 -898659.573	      8.223	  0.08356	 0.0028162	   2.1009	 Done
2	 -898659.812	      8.082	   0.1025	 0.0020606	   2.1009	 Done
3	 -898658.487	      7.927	   0.1198	 0.0058255	   2.1009	 Done
4	 -898658.611	      8.145	   0.1311	 0.0060989	   2.1009	 Done
5	 -898659.592	      8.127	  0.08934	 0.0022188	   2.1009	 Done
6	 -898659.843	      7.814	  0.09674	 0.0033131	   2.1009	 Done
7	 -898658.784	      8.189	  0.05929	 0.0034682	   2.1009	 Done
8	 -898659.232	      7.983	  0.08611	 0.0026935	   2.1009	 Done
9	 -898658.286	      8.187	   0.1181	 0.0058872	   2.1009	 Done
10	 -898658.182	      8.319	   0.1081	 0.0040047	   2.1009	 Done
11	 -898659.420	      7.904	   0.1030	 0.0024856	   2.1009	 Done
