# Supplementary material for: Atomic resolution dynamics of cohesive interactions in phase-separated Nup98 FG domains
Source: Nat Commun. 2022 Mar 21;13:1494. doi: 10.1038/s41467-022-28821-8 (PMC8938434; doi:10.1038/s41467-022-28821-8)
Supplement: Supplementary file 4 — Supplementary Software [file 41467_2022_28821_MOESM4_ESM.zip › solution_150mM_24C_alpha]

$##1.0

Project:      	General Dynamic method/T1
Date:         	Friday, October 1, 2021 1:55:20 PM
User:         	enajbau
Computer:     	p1030-esna
generated by: 	Dynamics Center 2.6  (2019 Nov/26)


SECTION:	 sample information 
sample name:	 solution_v6_24C_alpha
Description/Title:	 150 mM NaCl, 700 MHz
Origin:	 in-house
Date of preparation:	 01 Oct 2021
Lab Book Number:	 000


SECTION:	 relevant parameters
Proton frequency[MHz]:	 700.950
X nucleus frequency[MHz]:	 71.035


SECTION:	 integrals
Mixing time [s]:	          0.0000	        0.016000	        0.032000	        0.048000	        0.064000	        0.080000	        0.096000	         0.11200	         0.12800	         0.14400	         0.16000	         0.17600	         0.19200	         0.20800	         0.22400	         0.24000
Peak name	              I0	              I1	              I2	              I3	              I4	              I5	              I6	              I7	              I8	              I9	             I10	             I11	             I12	             I13	             I14	             I15
          1	    6.129245e+07	    5.516814e+07	    4.564114e+07	    3.757667e+07	    3.345012e+07	    2.920310e+07	    2.505891e+07	    2.033963e+07	    1.811032e+07	    1.585173e+07	    1.435103e+07	    1.139565e+07	         9879722	         9147131	         7712805	         6011413
          2	    7.192825e+07	    6.513536e+07	    5.753487e+07	    4.900542e+07	    4.646425e+07	    4.308254e+07	    3.739341e+07	    3.193113e+07	    2.907336e+07	    2.531844e+07	    2.396532e+07	    1.990529e+07	    1.806692e+07	    1.580998e+07	    1.567170e+07	    1.175632e+07
          3	    9.103973e+07	    8.703685e+07	    7.969621e+07	    7.409457e+07	    6.954483e+07	    6.398651e+07	    5.632072e+07	    5.292852e+07	    4.749383e+07	    4.306839e+07	    3.944915e+07	    3.467043e+07	    2.973075e+07	    2.767939e+07	    2.369962e+07	    2.150844e+07
          4	    9.233497e+07	    8.757622e+07	    8.045461e+07	    7.514199e+07	    7.060911e+07	    6.603433e+07	    6.086818e+07	    5.679810e+07	    5.229697e+07	    4.772459e+07	    4.233263e+07	    3.993723e+07	    3.621883e+07	    3.198164e+07	    2.977251e+07	    2.637163e+07
          5	    6.654359e+07	    5.990373e+07	    5.196859e+07	    4.398340e+07	    3.881189e+07	    3.452364e+07	    2.943244e+07	    2.544275e+07	    2.270558e+07	    2.009429e+07	    1.800645e+07	    1.458584e+07	    1.245691e+07	    1.163533e+07	    1.101411e+07	         8746204
          6	    6.603431e+07	    6.071181e+07	    5.221534e+07	    4.439944e+07	    4.051498e+07	    3.890442e+07	    3.285480e+07	    2.647545e+07	    2.590242e+07	    2.113246e+07	    1.986309e+07	    1.596305e+07	    1.439545e+07	    1.260104e+07	    1.223813e+07	         9529394
          7	    5.558647e+07	    4.683439e+07	    3.818720e+07	    2.892220e+07	    2.453959e+07	    2.202730e+07	    1.648369e+07	    1.317024e+07	    1.065047e+07	         8944076	         6585793	         5425912	         4729434	         3419677	         2368516	         3101657
          8	    6.033564e+07	    5.534561e+07	    4.621400e+07	    3.887218e+07	    3.476845e+07	    3.077142e+07	    2.524676e+07	    2.297104e+07	    1.883336e+07	    1.805410e+07	    1.357039e+07	    1.212922e+07	    1.036986e+07	         8892094	         8621280	         5539923
          9	    7.974704e+07	    7.513556e+07	    6.792655e+07	    6.315050e+07	    5.909215e+07	    5.368512e+07	    5.024646e+07	    4.421229e+07	    4.060987e+07	    3.707987e+07	    3.275107e+07	    2.900392e+07	    2.636249e+07	    2.312253e+07	    2.155909e+07	    1.707583e+07
         10	    7.831935e+07	    7.176882e+07	    6.506300e+07	    5.881166e+07	    5.367308e+07	    4.961764e+07	    4.478906e+07	    3.927846e+07	    3.477514e+07	    3.065479e+07	    2.727501e+07	    2.348562e+07	    2.090605e+07	    1.896301e+07	    1.722847e+07	    1.245684e+07
         11	    7.340979e+07	    6.700329e+07	    5.804497e+07	    5.196810e+07	    4.859399e+07	    4.178946e+07	    3.823855e+07	    3.426428e+07	    3.071404e+07	    2.746575e+07	    2.503686e+07	    2.146135e+07	    1.981643e+07	    1.713255e+07	    1.607657e+07	    1.281561e+07


SECTION:	 integral errors
Mixing time [s]:	          0.0000	        0.016000	        0.032000	        0.048000	        0.064000	        0.080000	        0.096000	         0.11200	         0.12800	         0.14400	         0.16000	         0.17600	         0.19200	         0.20800	         0.22400	         0.24000
Peak name	              I0	              I1	              I2	              I3	              I4	              I5	              I6	              I7	              I8	              I9	             I10	             I11	             I12	             I13	             I14	             I15
          1	        349543.1	        420391.2	        400709.0	        356859.7	        324826.9	        330473.5	        407324.9	        343807.7	        333674.8	        328383.5	        349125.3	        331840.2	        371656.8	        359111.6	        375341.9	        389672.6
          2	        349543.1	        420391.2	        400709.0	        356859.7	        324826.9	        330473.5	        407324.9	        343807.7	        333674.8	        328383.5	        349125.3	        331840.2	        371656.8	        359111.6	        375341.9	        389672.6
          3	        349543.1	        420391.2	        400709.0	        356859.7	        324826.9	        330473.5	        407324.9	        343807.7	        333674.8	        328383.5	        349125.3	        331840.2	        371656.8	        359111.6	        375341.9	        389672.6
          4	        349543.1	        420391.2	        400709.0	        356859.7	        324826.9	        330473.5	        407324.9	        343807.7	        333674.8	        328383.5	        349125.3	        331840.2	        371656.8	        359111.6	        375341.9	        389672.6
          5	        349543.1	        420391.2	        400709.0	        356859.7	        324826.9	        330473.5	        407324.9	        343807.7	        333674.8	        328383.5	        349125.3	        331840.2	        371656.8	        359111.6	        375341.9	        389672.6
          6	        349543.1	        420391.2	        400709.0	        356859.7	        324826.9	        330473.5	        407324.9	        343807.7	        333674.8	        328383.5	        349125.3	        331840.2	        371656.8	        359111.6	        375341.9	        389672.6
          7	        349543.1	        420391.2	        400709.0	        356859.7	        324826.9	        330473.5	        407324.9	        343807.7	        333674.8	        328383.5	        349125.3	        331840.2	        371656.8	        359111.6	        375341.9	        389672.6
          8	        349543.1	        420391.2	        400709.0	        356859.7	        324826.9	        330473.5	        407324.9	        343807.7	        333674.8	        328383.5	        349125.3	        331840.2	        371656.8	        359111.6	        375341.9	        389672.6
          9	        349543.1	        420391.2	        400709.0	        356859.7	        324826.9	        330473.5	        407324.9	        343807.7	        333674.8	        328383.5	        349125.3	        331840.2	        371656.8	        359111.6	        375341.9	        389672.6
         10	        349543.1	        420391.2	        400709.0	        356859.7	        324826.9	        330473.5	        407324.9	        343807.7	        333674.8	        328383.5	        349125.3	        331840.2	        371656.8	        359111.6	        375341.9	        389672.6
         11	        349543.1	        420391.2	        400709.0	        356859.7	        324826.9	        330473.5	        407324.9	        343807.7	        333674.8	        328383.5	        349125.3	        331840.2	        371656.8	        359111.6	        375341.9	        389672.6


SECTION:	 back calculated data from fit
Mixing time [s]:	          0.0000	        0.016000	        0.032000	        0.048000	        0.064000	        0.080000	        0.096000	         0.11200	         0.12800	         0.14400	         0.16000	         0.17600	         0.19200	         0.20800	         0.22400	         0.24000
Peak name	              I0	              I1	              I2	              I3	              I4	              I5	              I6	              I7	              I8	              I9	             I10	             I11	             I12	             I13	             I14	             I15
          1	    6.198214e+07	    5.320697e+07	    4.567414e+07	    3.920779e+07	    3.365691e+07	    2.889190e+07	    2.480151e+07	    2.129021e+07	    1.827603e+07	    1.568859e+07	    1.346746e+07	    1.156079e+07	         9924065	         8519057	         7312964	         6277625
          2	    7.231769e+07	    6.451732e+07	    5.755832e+07	    5.134993e+07	    4.581120e+07	    4.086988e+07	    3.646155e+07	    3.252872e+07	    2.902009e+07	    2.588991e+07	    2.309735e+07	    2.060601e+07	    1.838340e+07	    1.640052e+07	    1.463151e+07	    1.305332e+07
          3	    9.557521e+07	    8.729501e+07	    7.973217e+07	    7.282454e+07	    6.651535e+07	    6.075276e+07	    5.548942e+07	    5.068207e+07	    4.629120e+07	    4.228074e+07	    3.861773e+07	    3.527207e+07	    3.221625e+07	    2.942518e+07	    2.687592e+07	    2.454751e+07
          4	    9.499016e+07	    8.778446e+07	    8.112537e+07	    7.497143e+07	    6.928430e+07	    6.402858e+07	    5.917155e+07	    5.468296e+07	    5.053486e+07	    4.670142e+07	    4.315878e+07	    3.988487e+07	    3.685932e+07	    3.406327e+07	    3.147932e+07	    2.909139e+07
          5	    6.732159e+07	    5.876965e+07	    5.130407e+07	    4.478685e+07	    3.909753e+07	    3.413092e+07	    2.979523e+07	    2.601030e+07	    2.270618e+07	    1.982179e+07	    1.730380e+07	    1.510568e+07	    1.318679e+07	    1.151165e+07	    1.004932e+07	         8772739
          6	    6.715959e+07	    5.927367e+07	    5.231371e+07	    4.617100e+07	    4.074957e+07	    3.596473e+07	    3.174173e+07	    2.801459e+07	    2.472510e+07	    2.182186e+07	    1.925952e+07	    1.699806e+07	    1.500213e+07	    1.324057e+07	    1.168586e+07	    1.031369e+07
          7	    5.641120e+07	    4.591610e+07	    3.737358e+07	    3.042036e+07	    2.476076e+07	    2.015411e+07	    1.640451e+07	    1.335251e+07	    1.086833e+07	         8846314	         7200489	         5860865	         4770472	         3882943	         3160536	         2572530
          8	    6.179870e+07	    5.341665e+07	    4.617149e+07	    3.990903e+07	    3.449598e+07	    2.981712e+07	    2.577288e+07	    2.227718e+07	    1.925562e+07	    1.664389e+07	    1.438640e+07	    1.243510e+07	    1.074847e+07	         9290605	         8030476	         6941264
          9	    8.256039e+07	    7.528366e+07	    6.864828e+07	    6.259773e+07	    5.708047e+07	    5.204949e+07	    4.746194e+07	    4.327872e+07	    3.946421e+07	    3.598590e+07	    3.281416e+07	    2.992197e+07	    2.728470e+07	    2.487987e+07	    2.268700e+07	    2.068741e+07
         10	    8.061863e+07	    7.240271e+07	    6.502408e+07	    5.839742e+07	    5.244608e+07	    4.710125e+07	    4.230112e+07	    3.799018e+07	    3.411856e+07	    3.064151e+07	    2.751880e+07	    2.471434e+07	    2.219567e+07	    1.993369e+07	    1.790223e+07	    1.607780e+07
         11	    7.366683e+07	    6.596272e+07	    5.906432e+07	    5.288735e+07	    4.735638e+07	    4.240383e+07	    3.796922e+07	    3.399839e+07	    3.044283e+07	    2.725910e+07	    2.440834e+07	    2.185571e+07	    1.957003e+07	    1.752339e+07	    1.569079e+07	    1.404984e+07


SECTION:	 details
Fitted function:	 f(t) = Io * exp (-t/T)
Random error estimation of data:	 RMS per spectrum (or trace/plane)
Systematic error estimation of data:	 worst case per peak scenario
Fit parameter Error estimation method:	 from fit using arbitray y uncertainties
Confidence level:	 95%
Used peaks:	 automatically picked peaks
Used integrals:	 peak intensities
Used Mixing time:	 all values (including replicates) used


SECTION:	 results
Peak name	   F1 [ppm]	   F2 [ppm]	   T1 [s]	   error	   errorScale	   fitInfo
1	 -898659.530	      8.210	   0.1048	 0.0034350	   2.1448	 Done
2	 -898659.767	      8.072	   0.1402	 0.0053360	   2.1448	 Done
3	 -898658.452	      7.916	   0.1766	 0.011412	   2.1448	 Done
4	 -898658.582	      8.137	   0.2028	 0.0098886	   2.1448	 Done
5	 -898659.553	      8.116	   0.1178	 0.0027951	   2.1448	 Done
6	 -898659.798	      7.810	   0.1281	 0.0060907	   2.1448	 Done
7	 -898658.747	      8.198	  0.07773	 0.0029834	   2.1448	 Done
8	 -898659.196	      7.971	   0.1098	 0.0043823	   2.1448	 Done
9	 -898658.253	      8.177	   0.1734	 0.0098023	   2.1448	 Done
10	 -898658.151	      8.308	   0.1489	 0.0077574	   2.1448	 Done
11	 -898659.386	      7.893	   0.1448	 0.0036062	   2.1448	 Done
