# Supplementary material for: Atomic resolution dynamics of cohesive interactions in phase-separated Nup98 FG domains
Source: Nat Commun. 2022 Mar 21;13:1494. doi: 10.1038/s41467-022-28821-8 (PMC8938434; doi:10.1038/s41467-022-28821-8)
Supplement: Supplementary file 4 — Supplementary Software [file 41467_2022_28821_MOESM4_ESM.zip › solution_150mM_24C_beta]

$##1.0

Project:      	General Dynamic method/T1
Date:         	Friday, October 1, 2021 1:59:56 PM
User:         	enajbau
Computer:     	p1030-esna
generated by: 	Dynamics Center 2.6  (2019 Nov/26)


SECTION:	 sample information 
sample name:	 solution_24C_beta_150mM
Description/Title:	 700ox 
Origin:	 in-house
Date of preparation:	 01 Oct 2021
Lab Book Number:	 000


SECTION:	 relevant parameters
Proton frequency[MHz]:	 700.950
X nucleus frequency[MHz]:	 71.035


SECTION:	 integrals
Mixing time [s]:	          0.0000	        0.016000	        0.032000	        0.048000	        0.064000	        0.080000	        0.096000	         0.11200	         0.12800	         0.14400	         0.16000	         0.17600	         0.19200	         0.20800	         0.22400	         0.24000
Peak name	              I0	              I1	              I2	              I3	              I4	              I5	              I6	              I7	              I8	              I9	             I10	             I11	             I12	             I13	             I14	             I15
          1	    1.161753e+08	    9.793898e+07	    7.931696e+07	    6.104028e+07	    5.278390e+07	    4.307788e+07	    3.573204e+07	    2.791337e+07	    2.251229e+07	    2.076128e+07	    1.531228e+07	    1.601843e+07	    1.187406e+07	         6708825	         7196865	         6006265
          2	    1.328345e+08	    1.158080e+08	    9.848018e+07	    8.247203e+07	    7.099532e+07	    6.074899e+07	    5.075776e+07	    4.000088e+07	    3.536834e+07	    3.157412e+07	    2.834727e+07	    2.346903e+07	    1.939791e+07	    1.533124e+07	    1.425582e+07	    1.104177e+07
          3	    1.712950e+08	    1.529147e+08	    1.347893e+08	    1.167650e+08	    1.057407e+08	    9.193834e+07	    8.359614e+07	    6.683657e+07	    5.907842e+07	    5.228877e+07	    4.201493e+07	    3.900611e+07	    3.153638e+07	    2.524859e+07	    2.129088e+07	    1.699853e+07
          4	    1.679481e+08	    1.542965e+08	    1.335265e+08	    1.183115e+08	    1.041239e+08	    9.304851e+07	    7.980976e+07	    7.095015e+07	    6.188376e+07	    5.535135e+07	    4.844994e+07	    3.749672e+07	    3.462771e+07	    2.997297e+07	    2.720459e+07	    2.225862e+07
          5	    1.238656e+08	    1.061589e+08	    8.822276e+07	    7.065571e+07	    6.103972e+07	    5.019430e+07	    4.253804e+07	    3.348969e+07	    2.896264e+07	    2.349667e+07	    2.023907e+07	    1.611335e+07	    1.549030e+07	    1.002316e+07	    1.102048e+07	         8298815
          6	    1.219927e+08	    1.031809e+08	    8.859805e+07	    7.148878e+07	    6.317629e+07	    5.273612e+07	    4.318767e+07	    3.494367e+07	    3.032931e+07	    2.723999e+07	    2.379299e+07	    2.076461e+07	    1.440608e+07	    1.315924e+07	    1.166737e+07	    1.000597e+07
          7	    1.026890e+08	    8.488776e+07	    6.387432e+07	    4.869181e+07	    3.584490e+07	    2.897892e+07	    2.282428e+07	    1.682322e+07	    1.371941e+07	    1.313190e+07	         6995890	         8056760	         2955023	         2388822	         2011866	         3297067
          8	    1.133509e+08	    9.587848e+07	    7.895757e+07	    6.334272e+07	    5.285741e+07	    4.340089e+07	    3.622185e+07	    2.880822e+07	    2.585841e+07	    2.121375e+07	    1.694174e+07	    1.344396e+07	         9451858	         8242356	         5384384	         4706696
          9	    1.460291e+08	    1.277341e+08	    1.127926e+08	    9.608128e+07	    8.474791e+07	    7.601340e+07	    6.119140e+07	    5.535212e+07	    4.630547e+07	    4.266600e+07	    3.600116e+07	    3.012003e+07	    2.568902e+07	    2.110714e+07	    1.730149e+07	    1.310134e+07
         10	    1.443152e+08	    1.266700e+08	    1.083655e+08	    9.364792e+07	    7.943015e+07	    7.210008e+07	    5.865842e+07	    4.912718e+07	    4.345438e+07	    3.570949e+07	    3.104677e+07	    2.369947e+07	    2.008388e+07	    1.743506e+07	    1.460706e+07	    1.079864e+07
         11	    1.295999e+08	    1.154671e+08	    1.001317e+08	    8.316648e+07	    7.150849e+07	    6.464815e+07	    5.432566e+07	    4.312412e+07	    4.107656e+07	    3.255493e+07	    2.833618e+07	    2.148894e+07	    1.843896e+07	    1.761138e+07	    1.349182e+07	    1.258321e+07


SECTION:	 integral errors
Mixing time [s]:	          0.0000	        0.016000	        0.032000	        0.048000	        0.064000	        0.080000	        0.096000	         0.11200	         0.12800	         0.14400	         0.16000	         0.17600	         0.19200	         0.20800	         0.22400	         0.24000
Peak name	              I0	              I1	              I2	              I3	              I4	              I5	              I6	              I7	              I8	              I9	             I10	             I11	             I12	             I13	             I14	             I15
          1	        659717.5	        712208.6	        778793.1	        743496.2	        749770.1	        744931.5	        756452.3	        689760.7	        682263.4	        766817.5	        680850.6	        750148.8	        773271.6	        737179.4	        660703.8	        610085.7
          2	        659717.5	        712208.6	        778793.1	        743496.2	        749770.1	        744931.5	        756452.3	        689760.7	        682263.4	        766817.5	        680850.6	        750148.8	        773271.6	        737179.4	        660703.8	        610085.7
          3	        659717.5	        712208.6	        778793.1	        743496.2	        749770.1	        744931.5	        756452.3	        689760.7	        682263.4	        766817.5	        680850.6	        750148.8	        773271.6	        737179.4	        660703.8	        610085.7
          4	        659717.5	        712208.6	        778793.1	        743496.2	        749770.1	        744931.5	        756452.3	        689760.7	        682263.4	        766817.5	        680850.6	        750148.8	        773271.6	        737179.4	        660703.8	        610085.7
          5	        659717.5	        712208.6	        778793.1	        743496.2	        749770.1	        744931.5	        756452.3	        689760.7	        682263.4	        766817.5	        680850.6	        750148.8	        773271.6	        737179.4	        660703.8	        610085.7
          6	        659717.5	        712208.6	        778793.1	        743496.2	        749770.1	        744931.5	        756452.3	        689760.7	        682263.4	        766817.5	        680850.6	        750148.8	        773271.6	        737179.4	        660703.8	        610085.7
          7	        659717.5	        712208.6	        778793.1	        743496.2	        749770.1	        744931.5	        756452.3	        689760.7	        682263.4	        766817.5	        680850.6	        750148.8	        773271.6	        737179.4	        660703.8	        610085.7
          8	        659717.5	        712208.6	        778793.1	        743496.2	        749770.1	        744931.5	        756452.3	        689760.7	        682263.4	        766817.5	        680850.6	        750148.8	        773271.6	        737179.4	        660703.8	        610085.7
          9	        659717.5	        712208.6	        778793.1	        743496.2	        749770.1	        744931.5	        756452.3	        689760.7	        682263.4	        766817.5	        680850.6	        750148.8	        773271.6	        737179.4	        660703.8	        610085.7
         10	        659717.5	        712208.6	        778793.1	        743496.2	        749770.1	        744931.5	        756452.3	        689760.7	        682263.4	        766817.5	        680850.6	        750148.8	        773271.6	        737179.4	        660703.8	        610085.7
         11	        659717.5	        712208.6	        778793.1	        743496.2	        749770.1	        744931.5	        756452.3	        689760.7	        682263.4	        766817.5	        680850.6	        750148.8	        773271.6	        737179.4	        660703.8	        610085.7


SECTION:	 back calculated data from fit
Mixing time [s]:	          0.0000	        0.016000	        0.032000	        0.048000	        0.064000	        0.080000	        0.096000	         0.11200	         0.12800	         0.14400	         0.16000	         0.17600	         0.19200	         0.20800	         0.22400	         0.24000
Peak name	              I0	              I1	              I2	              I3	              I4	              I5	              I6	              I7	              I8	              I9	             I10	             I11	             I12	             I13	             I14	             I15
          1	    1.169899e+08	    9.579748e+07	    7.844399e+07	    6.423404e+07	    5.259820e+07	    4.307016e+07	    3.526810e+07	    2.887936e+07	    2.364794e+07	    1.936417e+07	    1.585639e+07	    1.298404e+07	    1.063202e+07	         8706051	         7128970	         5837574
          2	    1.345756e+08	    1.144148e+08	    9.727422e+07	    8.270151e+07	    7.031194e+07	    5.977847e+07	    5.082302e+07	    4.320919e+07	    3.673599e+07	    3.123255e+07	    2.655358e+07	    2.257557e+07	    1.919351e+07	    1.631812e+07	    1.387349e+07	    1.179509e+07
          3	    1.760048e+08	    1.534076e+08	    1.337116e+08	    1.165444e+08	    1.015812e+08	    8.853923e+07	    7.717168e+07	    6.726362e+07	    5.862765e+07	    5.110045e+07	    4.453967e+07	    3.882122e+07	    3.383697e+07	    2.949264e+07	    2.570609e+07	    2.240568e+07
          4	    1.726862e+08	    1.517164e+08	    1.332931e+08	    1.171069e+08	    1.028863e+08	    9.039249e+07	    7.941587e+07	    6.977217e+07	    6.129954e+07	    5.385576e+07	    4.731590e+07	    4.157019e+07	    3.652220e+07	    3.208721e+07	    2.819077e+07	    2.476748e+07
          5	    1.253331e+08	    1.043873e+08	    8.694190e+07	    7.241204e+07	    6.031043e+07	    5.023126e+07	    4.183654e+07	    3.484475e+07	    2.902145e+07	    2.417134e+07	    2.013179e+07	    1.676733e+07	    1.396515e+07	    1.163128e+07	         9687440	         8068460
          6	    1.222641e+08	    1.031338e+08	    8.699677e+07	    7.338464e+07	    6.190236e+07	    5.221667e+07	    4.404648e+07	    3.715466e+07	    3.134118e+07	    2.643731e+07	    2.230074e+07	    1.881141e+07	    1.586804e+07	    1.338522e+07	    1.129087e+07	         9524221
          7	    1.050101e+08	    8.137227e+07	    6.305532e+07	    4.886153e+07	    3.786277e+07	    2.933983e+07	    2.273542e+07	    1.761766e+07	    1.365191e+07	    1.057886e+07	         8197552	         6352278	         4922376	         3814346	         2955734	         2290397
          8	    1.148662e+08	    9.457404e+07	    7.786669e+07	    6.411083e+07	    5.278508e+07	    4.346012e+07	    3.578250e+07	    2.946120e+07	    2.425661e+07	    1.997146e+07	    1.644332e+07	    1.353846e+07	    1.114677e+07	         9177593	         7556289	         6221402
          9	    1.481731e+08	    1.283496e+08	    1.111782e+08	    9.630404e+07	    8.341988e+07	    7.225944e+07	    6.259211e+07	    5.421814e+07	    4.696449e+07	    4.068128e+07	    3.523868e+07	    3.052423e+07	    2.644050e+07	    2.290313e+07	    1.983900e+07	    1.718481e+07
         10	    1.475289e+08	    1.261449e+08	    1.078604e+08	    9.222629e+07	    7.885829e+07	    6.742794e+07	    5.765441e+07	    4.929752e+07	    4.215195e+07	    3.604212e+07	    3.081789e+07	    2.635090e+07	    2.253139e+07	    1.926552e+07	    1.647302e+07	    1.408529e+07
         11	    1.330452e+08	    1.139993e+08	    9.767986e+07	    8.369664e+07	    7.171517e+07	    6.144888e+07	    5.265226e+07	    4.511490e+07	    3.865654e+07	    3.312272e+07	    2.838108e+07	    2.431823e+07	    2.083699e+07	    1.785410e+07	    1.529822e+07	    1.310823e+07


SECTION:	 details
Fitted function:	 f(t) = Io * exp (-t/T)
Random error estimation of data:	 RMS per spectrum (or trace/plane)
Systematic error estimation of data:	 worst case per peak scenario
Fit parameter Error estimation method:	 from fit using arbitray y uncertainties
Confidence level:	 95%
Used peaks:	 automatically picked peaks
Used integrals:	 peak intensities
Used Mixing time:	 all values (including replicates) used


SECTION:	 results
Peak name	   F1 [ppm]	   F2 [ppm]	   T1 [s]	   error	   errorScale	   fitInfo
1	 -898659.533	      8.211	  0.08006	 0.0028104	   2.1448	 Done
2	 -898659.769	      8.073	  0.09859	 0.0024632	   2.1448	 Done
3	 -898658.450	      7.916	   0.1164	 0.0056992	   2.1448	 Done
4	 -898658.582	      8.137	   0.1236	 0.0040923	   2.1448	 Done
5	 -898659.554	      8.116	  0.08750	 0.0021300	   2.1448	 Done
6	 -898659.799	      7.810	  0.09403	 0.0025065	   2.1448	 Done
7	 -898658.748	      8.198	  0.06274	 0.0028636	   2.1448	 Done
8	 -898659.197	      7.972	  0.08231	 0.0022699	   2.1448	 Done
9	 -898658.252	      8.177	   0.1114	 0.0037677	   2.1448	 Done
10	 -898658.146	      8.309	   0.1022	 0.0037729	   2.1448	 Done
11	 -898659.386	      7.892	   0.1036	 0.0039902	   2.1448	 Done
