# Supplementary material for: Atomic resolution dynamics of cohesive interactions in phase-separated Nup98 FG domains
Source: Nat Commun. 2022 Mar 21;13:1494. doi: 10.1038/s41467-022-28821-8 (PMC8938434; doi:10.1038/s41467-022-28821-8)
Supplement: Supplementary file 4 — Supplementary Software [file 41467_2022_28821_MOESM4_ESM.zip › solution_7x_0mM_24C_alpha]

$##1.0

Project:      	General Dynamic method/T1
Date:         	Friday, October 1, 2021 5:03:24 PM
User:         	enajbau
Computer:     	p1030-esna
generated by: 	Dynamics Center 2.6  (2019 Nov/26)


SECTION:	 sample information 
sample name:	 7x_noNaCl_24C
Description/Title:	 600 MHz 
Origin:	 in-house
Date of preparation:	 01 Oct 2021
Lab Book Number:	 000


SECTION:	 relevant parameters
Proton frequency[MHz]:	 600.250
X nucleus frequency[MHz]:	 60.823


SECTION:	 integrals
Mixing time [s]:	          0.0000	        0.020000	        0.040000	        0.060000	        0.080000	         0.10000	         0.12000	         0.14000	         0.16000	         0.18000	         0.20000	         0.22000	         0.24000	         0.26000	         0.28000	         0.30000	         0.32000	         0.34000	         0.36000	         0.38000
Peak name	              I0	              I1	              I2	              I3	              I4	              I5	              I6	              I7	              I8	              I9	             I10	             I11	             I12	             I13	             I14	             I15	             I16	             I17	             I18	             I19
          1	    7.867000e+07	    5.858199e+07	    4.509075e+07	    3.426792e+07	    2.432648e+07	    1.808506e+07	         9372422	         8185972	         7302127	         4761166	         5009447	         2507660	         1028201	         1926725	        900124.0	       -370352.0	       -733102.0	       -183277.0	        842249.0	        300687.0
          2	    1.186674e+08	    9.864177e+07	    7.614142e+07	    6.305158e+07	    5.080050e+07	    4.020885e+07	    3.074621e+07	    2.387112e+07	    1.780820e+07	    1.458807e+07	    1.030752e+07	         7997960	         7427760	         5737449	         3957585	         3158990	         2227657	         2948416	         2136195	        604803.0
          3	    1.640643e+08	    1.472698e+08	    1.313442e+08	    1.153615e+08	    1.012982e+08	    8.664565e+07	    7.268570e+07	    6.431045e+07	    5.509174e+07	    4.620142e+07	    3.951856e+07	    3.269391e+07	    3.016494e+07	    2.391769e+07	    2.115268e+07	    1.667051e+07	    1.561458e+07	    1.307533e+07	    1.122143e+07	         8852178
          4	    2.088274e+08	    1.883848e+08	    1.687574e+08	    1.489606e+08	    1.316390e+08	    1.166686e+08	    1.008788e+08	    8.872212e+07	    7.670579e+07	    6.529294e+07	    5.534747e+07	    4.659271e+07	    3.939654e+07	    3.578318e+07	    2.771963e+07	    2.458297e+07	    1.942736e+07	    1.727178e+07	    1.604735e+07	    1.331709e+07
          5	    1.083033e+08	    8.489384e+07	    6.425933e+07	    4.594768e+07	    3.495215e+07	    2.734597e+07	    2.032604e+07	    1.582269e+07	         9591319	         8127544	         5792836	         3975047	         2872256	         1649774	         2879931	         1787392	        174124.0	         1271899	         1728908	       -427285.0
          6	    1.025712e+08	    8.308459e+07	    6.399470e+07	    5.126946e+07	    4.272528e+07	    3.315030e+07	    2.499835e+07	    1.744717e+07	    1.632637e+07	    1.325809e+07	    1.034126e+07	         7496372	         6205018	         2307931	         4310263	         2422846	        56777.00	         1052517	         2145171	       -202438.0
          7	    6.666508e+07	    4.603134e+07	    3.018508e+07	    2.004451e+07	    1.357169e+07	    1.149885e+07	         6015510	         3703479	         3695927	         2769436	         1738581	        751057.0	         1476552	        41455.00	       -88503.00	        172227.0	         1664090	        449533.0	       -345897.0	       -996653.0
          8	    9.241008e+07	    7.109625e+07	    5.519365e+07	    4.262589e+07	    3.246900e+07	    2.661955e+07	    1.988310e+07	    1.547042e+07	    1.236919e+07	         8499352	         5617465	         4420026	         3965187	         4796698	         3106463	         1873835	         2226245	         1424349	         1650730	        329811.0
          9	    1.449650e+08	    1.301409e+08	    1.163211e+08	    9.785305e+07	    8.857364e+07	    7.619600e+07	    6.294829e+07	    5.285841e+07	    4.547981e+07	    3.520934e+07	    3.082776e+07	    2.698402e+07	    2.223386e+07	    1.670559e+07	    1.408681e+07	    1.298846e+07	    1.003745e+07	         9422490	         8543590	         6978573
         10	    1.155300e+08	    9.773686e+07	    8.632117e+07	    7.357974e+07	    6.465814e+07	    5.358895e+07	    4.464487e+07	    3.749866e+07	    2.987930e+07	    2.443862e+07	    1.737975e+07	    1.662605e+07	    1.127223e+07	         9092053	         8945764	         6683462	         3587356	         4521344	         2643073	         2129864
         11	    1.048101e+08	    9.098672e+07	    7.421167e+07	    6.323705e+07	    5.344194e+07	    4.133987e+07	    3.305258e+07	    2.944842e+07	    2.206582e+07	    1.592722e+07	    1.313701e+07	    1.257629e+07	         8685506	         6063271	         5805512	         3006471	         2905124	         2797172	         1966304	         1315671


SECTION:	 integral errors
Mixing time [s]:	          0.0000	        0.020000	        0.040000	        0.060000	        0.080000	         0.10000	         0.12000	         0.14000	         0.16000	         0.18000	         0.20000	         0.22000	         0.24000	         0.26000	         0.28000	         0.30000	         0.32000	         0.34000	         0.36000	         0.38000
Peak name	              I0	              I1	              I2	              I3	              I4	              I5	              I6	              I7	              I8	              I9	             I10	             I11	             I12	             I13	             I14	             I15	             I16	             I17	             I18	             I19
          1	        863333.0	        760055.4	        796207.3	        807119.2	        845244.7	        863338.8	        807627.3	        837828.2	        849483.3	        856110.6	        802488.9	        854664.2	        872779.7	        813787.7	        878977.9	        812786.9	        830071.2	        825632.2	        796333.0	        801645.2
          2	        863333.0	        760055.4	        796207.3	        807119.2	        845244.7	        863338.8	        807627.3	        837828.2	        849483.3	        856110.6	        802488.9	        854664.2	        872779.7	        813787.7	        878977.9	        812786.9	        830071.2	        825632.2	        796333.0	        801645.2
          3	        863333.0	        760055.4	        796207.3	        807119.2	        845244.7	        863338.8	        807627.3	        837828.2	        849483.3	        856110.6	        802488.9	        854664.2	        872779.7	        813787.7	        878977.9	        812786.9	        830071.2	        825632.2	        796333.0	        801645.2
          4	        863333.0	        760055.4	        796207.3	        807119.2	        845244.7	        863338.8	        807627.3	        837828.2	        849483.3	        856110.6	        802488.9	        854664.2	        872779.7	        813787.7	        878977.9	        812786.9	        830071.2	        825632.2	        796333.0	        801645.2
          5	        863333.0	        760055.4	        796207.3	        807119.2	        845244.7	        863338.8	        807627.3	        837828.2	        849483.3	        856110.6	        802488.9	        854664.2	        872779.7	        813787.7	        878977.9	        812786.9	        830071.2	        825632.2	        796333.0	        801645.2
          6	        863333.0	        760055.4	        796207.3	        807119.2	        845244.7	        863338.8	        807627.3	        837828.2	        849483.3	        856110.6	        802488.9	        854664.2	        872779.7	        813787.7	        878977.9	        812786.9	        830071.2	        825632.2	        796333.0	        801645.2
          7	        863333.0	        760055.4	        796207.3	        807119.2	        845244.7	        863338.8	        807627.3	        837828.2	        849483.3	        856110.6	        802488.9	        854664.2	        872779.7	        813787.7	        878977.9	        812786.9	        830071.2	        825632.2	        796333.0	        801645.2
          8	        863333.0	        760055.4	        796207.3	        807119.2	        845244.7	        863338.8	        807627.3	        837828.2	        849483.3	        856110.6	        802488.9	        854664.2	        872779.7	        813787.7	        878977.9	        812786.9	        830071.2	        825632.2	        796333.0	        801645.2
          9	        863333.0	        760055.4	        796207.3	        807119.2	        845244.7	        863338.8	        807627.3	        837828.2	        849483.3	        856110.6	        802488.9	        854664.2	        872779.7	        813787.7	        878977.9	        812786.9	        830071.2	        825632.2	        796333.0	        801645.2
         10	        863333.0	        760055.4	        796207.3	        807119.2	        845244.7	        863338.8	        807627.3	        837828.2	        849483.3	        856110.6	        802488.9	        854664.2	        872779.7	        813787.7	        878977.9	        812786.9	        830071.2	        825632.2	        796333.0	        801645.2
         11	        863333.0	        760055.4	        796207.3	        807119.2	        845244.7	        863338.8	        807627.3	        837828.2	        849483.3	        856110.6	        802488.9	        854664.2	        872779.7	        813787.7	        878977.9	        812786.9	        830071.2	        825632.2	        796333.0	        801645.2


SECTION:	 back calculated data from fit
Mixing time [s]:	          0.0000	        0.020000	        0.040000	        0.060000	        0.080000	         0.10000	         0.12000	         0.14000	         0.16000	         0.18000	         0.20000	         0.22000	         0.24000	         0.26000	         0.28000	         0.30000	         0.32000	         0.34000	         0.36000	         0.38000
Peak name	              I0	              I1	              I2	              I3	              I4	              I5	              I6	              I7	              I8	              I9	             I10	             I11	             I12	             I13	             I14	             I15	             I16	             I17	             I18	             I19
          1	    7.963529e+07	    5.887393e+07	    4.352517e+07	    3.217792e+07	    2.378895e+07	    1.758704e+07	    1.300200e+07	         9612308	         7106326	         5253667	         3884007	         2871425	         2122828	         1569395	         1160245	        857762.8	        634139.3	        468815.6	        346592.8	        256234.1
          2	    1.212923e+08	    9.650847e+07	    7.678872e+07	    6.109835e+07	    4.861402e+07	    3.868063e+07	    3.077695e+07	    2.448824e+07	    1.948452e+07	    1.550321e+07	    1.233542e+07	         9814898	         7809403	         6213694	         4944039	         3933815	         3130012	         2490451	         1981573	         1576675
          3	    1.708473e+08	    1.480524e+08	    1.282989e+08	    1.111809e+08	    9.634690e+07	    8.349206e+07	    7.235234e+07	    6.269891e+07	    5.433347e+07	    4.708416e+07	    4.080208e+07	    3.535816e+07	    3.064059e+07	    2.655245e+07	    2.300975e+07	    1.993974e+07	    1.727933e+07	    1.497388e+07	    1.297602e+07	    1.124473e+07
          4	    2.176028e+08	    1.901072e+08	    1.660858e+08	    1.450998e+08	    1.267654e+08	    1.107477e+08	    9.675400e+07	    8.452846e+07	    7.384771e+07	    6.451655e+07	    5.636444e+07	    4.924241e+07	    4.302029e+07	    3.758438e+07	    3.283534e+07	    2.868637e+07	    2.506165e+07	    2.189494e+07	    1.912836e+07	    1.671136e+07
          5	    1.101163e+08	    8.293738e+07	    6.246674e+07	    4.704867e+07	    3.543610e+07	    2.668975e+07	    2.010217e+07	    1.514054e+07	    1.140355e+07	         8588920	         6468999	         4872318	         3669730	         2763966	         2081762	         1567941	         1180941	        889460.7	        669923.6	        504572.8
          6	    1.036433e+08	    8.194166e+07	    6.478405e+07	    5.121904e+07	    4.049439e+07	    3.201535e+07	    2.531171e+07	    2.001174e+07	    1.582152e+07	    1.250868e+07	         9889515	         7818769	         6181612	         4887256	         3863923	         3054864	         2415212	         1909495	         1509670	         1193563
          7	    6.675553e+07	    4.530493e+07	    3.074707e+07	    2.086710e+07	    1.416186e+07	         9611220	         6522840	         4426852	         3004369	         2038973	         1383789	        939134.9	        637362.1	        432558.1	        293564.0	        199232.9	        135213.2	        91765.09	        62278.15	        42266.28
          8	    9.223993e+07	    7.135180e+07	    5.519388e+07	    4.269499e+07	    3.302653e+07	    2.554753e+07	    1.976218e+07	    1.528695e+07	    1.182515e+07	         9147297	         7075852	         5473495	         4233999	         3275191	         2533510	         1959786	         1515984	         1172683	        907123.8	        701701.7
          9	    1.523255e+08	    1.306769e+08	    1.121050e+08	    9.617261e+07	    8.250450e+07	    7.077891e+07	    6.071977e+07	    5.209024e+07	    4.468715e+07	    3.833619e+07	    3.288782e+07	    2.821379e+07	    2.420403e+07	    2.076414e+07	    1.781313e+07	    1.528151e+07	    1.310970e+07	    1.124654e+07	         9648175	         8276971
         10	    1.193327e+08	    1.003186e+08	    8.433406e+07	    7.089649e+07	    5.960002e+07	    5.010351e+07	    4.212015e+07	    3.540883e+07	    2.976688e+07	    2.502390e+07	    2.103666e+07	    1.768473e+07	    1.486689e+07	    1.249804e+07	    1.050664e+07	         8832536	         7425183	         6242074	         5247478	         4411358
         11	    1.089471e+08	    8.948113e+07	    7.349321e+07	    6.036190e+07	    4.957682e+07	    4.071875e+07	    3.344338e+07	    2.746793e+07	    2.256013e+07	    1.852923e+07	    1.521854e+07	    1.249939e+07	    1.026608e+07	         8431801	         6925260	         5687898	         4671620	         3836925	         3151367	         2588301


SECTION:	 details
Fitted function:	 f(t) = Io * exp (-t/T)
Random error estimation of data:	 RMS per spectrum (or trace/plane)
Systematic error estimation of data:	 worst case per peak scenario
Fit parameter Error estimation method:	 from fit using arbitray y uncertainties
Confidence level:	 95%
Used peaks:	 automatically picked peaks
Used integrals:	 peak intensities
Used Mixing time:	 all values (including replicates) used


SECTION:	 results
Peak name	   F1 [ppm]	   F2 [ppm]	   T1 [s]	   error	   errorScale	   fitInfo
1	    111.600	      8.228	  0.06621	 0.0031209	   2.1009	 Done
2	    109.200	      8.082	  0.08750	 0.0027097	   2.1009	 Done
3	    122.327	      7.926	   0.1397	 0.0053899	   2.1009	 Done
4	    121.201	      8.155	   0.1481	 0.0065842	   2.1009	 Done
5	    111.473	      8.131	  0.07056	 0.0020390	   2.1009	 Done
6	    108.881	      7.801	  0.08513	 0.0029007	   2.1009	 Done
7	    119.332	      8.201	  0.05160	 0.0020058	   2.1009	 Done
8	    115.041	      7.992	  0.07789	 0.0016584	   2.1009	 Done
9	    124.366	      8.190	   0.1305	 0.0067554	   2.1009	 Done
10	    125.322	      8.319	   0.1152	 0.0066815	   2.1009	 Done
11	    113.151	      7.911	   0.1016	 0.0048823	   2.1009	 Done
