# Supplementary material for: Atomic resolution dynamics of cohesive interactions in phase-separated Nup98 FG domains
Source: Nat Commun. 2022 Mar 21;13:1494. doi: 10.1038/s41467-022-28821-8 (PMC8938434; doi:10.1038/s41467-022-28821-8)
Supplement: Supplementary file 4 — Supplementary Software [file 41467_2022_28821_MOESM4_ESM.zip › solution_7x_0mM_24C_beta]

$##1.0

Project:      	General Dynamic method/T1
Date:         	Friday, October 1, 2021 5:10:34 PM
User:         	enajbau
Computer:     	p1030-esna
generated by: 	Dynamics Center 2.6  (2019 Nov/26)


SECTION:	 sample information 
sample name:	 7x_noNaCl_24C
Description/Title:	 600 MHz 
Origin:	 in-house
Date of preparation:	 01 Oct 2021
Lab Book Number:	 000


SECTION:	 relevant parameters
Proton frequency[MHz]:	 600.250
X nucleus frequency[MHz]:	 60.823


SECTION:	 integrals
Mixing time [s]:	          0.0000	        0.020000	        0.040000	        0.060000	        0.080000	         0.10000	         0.12000	         0.14000	         0.16000	         0.18000	         0.20000	         0.22000	         0.24000	         0.26000	         0.28000	         0.30000	         0.32000	         0.34000	         0.36000	         0.38000
Peak name	              I0	              I1	              I2	              I3	              I4	              I5	              I6	              I7	              I8	              I9	             I10	             I11	             I12	             I13	             I14	             I15	             I16	             I17	             I18	             I19
          1	    3.623364e+07	    2.683222e+07	    1.948544e+07	    1.411326e+07	    1.216470e+07	         7174035	         4444957	         4555755	         2504840	         3041174	         1044026	        971644.0	        144206.0	        873792.0	        310173.0	        739660.0	        414627.0	        657194.0	        58861.00	       -129569.0
          2	    5.394679e+07	    4.265188e+07	    3.318102e+07	    2.547901e+07	    2.011011e+07	    1.556047e+07	    1.233816e+07	         9298694	         7290847	         6025317	         4597226	         2216822	         1644965	         2077790	        535151.0	        665005.0	         1011279	        138189.0	         1322721	        377473.0
          3	    6.221615e+07	    5.375397e+07	    4.831187e+07	    4.179210e+07	    3.529639e+07	    3.073946e+07	    2.530732e+07	    2.055143e+07	    1.860031e+07	    1.403065e+07	    1.224257e+07	         9754599	         8224018	         7407841	         4299885	         4825274	         4161441	         3424347	         1756283	         2382668
          4	    9.268401e+07	    8.307827e+07	    7.323430e+07	    6.326395e+07	    5.444641e+07	    4.749190e+07	    3.956245e+07	    3.381339e+07	    2.977554e+07	    2.359281e+07	    2.083868e+07	    1.587269e+07	    1.359878e+07	    1.164988e+07	    1.004277e+07	         7935571	         6737436	         6119479	         4752336	         4038875
          5	    4.987770e+07	    3.893975e+07	    2.769304e+07	    2.110424e+07	    1.695655e+07	    1.254768e+07	         8278258	         6443974	         5010202	         3608753	         1775601	         1474369	        839317.0	         1899366	        5385.000	         1117578	        755319.0	       -130746.0	       -199876.0	       -117660.0
          6	    4.750598e+07	    3.739288e+07	    2.786634e+07	    2.277271e+07	    1.762869e+07	    1.351197e+07	    1.001883e+07	         7413789	         5682151	         4816497	         2601937	         3421369	         1604950	         1484875	        211553.0	        869267.0	       -174526.0	        645353.0	        332508.0	        376890.0
          7	    3.066206e+07	    1.974805e+07	    1.309409e+07	         8886362	         5303092	         4428944	         1643350	         2016274	        579217.0	        760565.0	       -410233.0	         1124016	       -29019.00	        224213.0	       -241818.0	       -302411.0	       -546361.0	       -220172.0	       -696115.0	       -168937.0
          8	    4.092293e+07	    3.280234e+07	    2.265385e+07	    1.895574e+07	    1.290951e+07	    1.148722e+07	         8014193	         5239373	         5890905	         3244488	         2590879	        736930.0	         1739064	         1614831	        639544.0	        852343.0	        272239.0	        303659.0	        609639.0	        98214.00
          9	    6.512484e+07	    5.504976e+07	    4.826518e+07	    4.097048e+07	    3.411616e+07	    3.073251e+07	    2.387969e+07	    2.080084e+07	    1.603557e+07	    1.405580e+07	    1.157377e+07	         8377876	         6693753	         4775952	         3720108	         4104100	         3093320	        931217.0	         2557335	         1692977
         10	    5.028170e+07	    4.474049e+07	    3.827333e+07	    3.007640e+07	    2.539913e+07	    2.128362e+07	    1.815582e+07	    1.362685e+07	         9794900	         7459965	         6714596	         5048224	         3390094	         3077366	         2502030	        930039.0	         1324842	        496062.0	        467357.0	        940821.0
         11	    4.278613e+07	    3.427944e+07	    3.018128e+07	    2.383142e+07	    1.976407e+07	    1.460276e+07	    1.194539e+07	         9387433	         7987838	         5072955	         4900589	         4714573	         3414682	         1950419	         1784133	         2029490	         1817037	        936175.0	        879833.0	        51254.00


SECTION:	 integral errors
Mixing time [s]:	          0.0000	        0.020000	        0.040000	        0.060000	        0.080000	         0.10000	         0.12000	         0.14000	         0.16000	         0.18000	         0.20000	         0.22000	         0.24000	         0.26000	         0.28000	         0.30000	         0.32000	         0.34000	         0.36000	         0.38000
Peak name	              I0	              I1	              I2	              I3	              I4	              I5	              I6	              I7	              I8	              I9	             I10	             I11	             I12	             I13	             I14	             I15	             I16	             I17	             I18	             I19
          1	        444366.6	        427039.4	        394010.5	        365628.5	        403005.3	        439949.0	        414139.7	        429534.9	        398383.5	        393947.4	        417087.7	        423060.8	        416575.2	        386362.8	        437367.3	        409418.0	        444873.9	        428957.6	        442574.1	        414893.7
          2	        444366.6	        427039.4	        394010.5	        365628.5	        403005.3	        439949.0	        414139.7	        429534.9	        398383.5	        393947.4	        417087.7	        423060.8	        416575.2	        386362.8	        437367.3	        409418.0	        444873.9	        428957.6	        442574.1	        414893.7
          3	        444366.6	        427039.4	        394010.5	        365628.5	        403005.3	        439949.0	        414139.7	        429534.9	        398383.5	        393947.4	        417087.7	        423060.8	        416575.2	        386362.8	        437367.3	        409418.0	        444873.9	        428957.6	        442574.1	        414893.7
          4	        444366.6	        427039.4	        394010.5	        365628.5	        403005.3	        439949.0	        414139.7	        429534.9	        398383.5	        393947.4	        417087.7	        423060.8	        416575.2	        386362.8	        437367.3	        409418.0	        444873.9	        428957.6	        442574.1	        414893.7
          5	        444366.6	        427039.4	        394010.5	        365628.5	        403005.3	        439949.0	        414139.7	        429534.9	        398383.5	        393947.4	        417087.7	        423060.8	        416575.2	        386362.8	        437367.3	        409418.0	        444873.9	        428957.6	        442574.1	        414893.7
          6	        444366.6	        427039.4	        394010.5	        365628.5	        403005.3	        439949.0	        414139.7	        429534.9	        398383.5	        393947.4	        417087.7	        423060.8	        416575.2	        386362.8	        437367.3	        409418.0	        444873.9	        428957.6	        442574.1	        414893.7
          7	        444366.6	        427039.4	        394010.5	        365628.5	        403005.3	        439949.0	        414139.7	        429534.9	        398383.5	        393947.4	        417087.7	        423060.8	        416575.2	        386362.8	        437367.3	        409418.0	        444873.9	        428957.6	        442574.1	        414893.7
          8	        444366.6	        427039.4	        394010.5	        365628.5	        403005.3	        439949.0	        414139.7	        429534.9	        398383.5	        393947.4	        417087.7	        423060.8	        416575.2	        386362.8	        437367.3	        409418.0	        444873.9	        428957.6	        442574.1	        414893.7
          9	        444366.6	        427039.4	        394010.5	        365628.5	        403005.3	        439949.0	        414139.7	        429534.9	        398383.5	        393947.4	        417087.7	        423060.8	        416575.2	        386362.8	        437367.3	        409418.0	        444873.9	        428957.6	        442574.1	        414893.7
         10	        444366.6	        427039.4	        394010.5	        365628.5	        403005.3	        439949.0	        414139.7	        429534.9	        398383.5	        393947.4	        417087.7	        423060.8	        416575.2	        386362.8	        437367.3	        409418.0	        444873.9	        428957.6	        442574.1	        414893.7
         11	        444366.6	        427039.4	        394010.5	        365628.5	        403005.3	        439949.0	        414139.7	        429534.9	        398383.5	        393947.4	        417087.7	        423060.8	        416575.2	        386362.8	        437367.3	        409418.0	        444873.9	        428957.6	        442574.1	        414893.7


SECTION:	 back calculated data from fit
Mixing time [s]:	          0.0000	        0.020000	        0.040000	        0.060000	        0.080000	         0.10000	         0.12000	         0.14000	         0.16000	         0.18000	         0.20000	         0.22000	         0.24000	         0.26000	         0.28000	         0.30000	         0.32000	         0.34000	         0.36000	         0.38000
Peak name	              I0	              I1	              I2	              I3	              I4	              I5	              I6	              I7	              I8	              I9	             I10	             I11	             I12	             I13	             I14	             I15	             I16	             I17	             I18	             I19
          1	    3.640538e+07	    2.668437e+07	    1.955908e+07	    1.433639e+07	    1.050827e+07	         7702340	         5645652	         4138143	         3033171	         2223250	         1629595	         1194459	        875513.0	        641732.5	        470376.3	        344775.9	        252713.4	        185233.6	        135772.3	        99518.21
          2	    5.443957e+07	    4.231218e+07	    3.288638e+07	    2.556035e+07	    1.986633e+07	    1.544075e+07	    1.200104e+07	         9327595	         7249706	         5634704	         4379473	         3403867	         2645594	         2056241	         1598176	         1242154	        965441.9	        750372.4	        583213.5	        453292.2
          3	    6.456752e+07	    5.491597e+07	    4.670714e+07	    3.972536e+07	    3.378721e+07	    2.873670e+07	    2.444114e+07	    2.078768e+07	    1.768034e+07	    1.503748e+07	    1.278968e+07	    1.087788e+07	         9251856	         7868889	         6692648	         5692232	         4841357	         4117671	         3502162	         2978659
          4	    9.683272e+07	    8.308195e+07	    7.128387e+07	    6.116118e+07	    5.247597e+07	    4.502410e+07	    3.863044e+07	    3.314471e+07	    2.843799e+07	    2.439964e+07	    2.093476e+07	    1.796191e+07	    1.541123e+07	    1.322275e+07	    1.134505e+07	         9733992	         8351713	         7165725	         6148154	         5275084
          5	    5.053276e+07	    3.783914e+07	    2.833410e+07	    2.121669e+07	    1.588714e+07	    1.189636e+07	         8908041	         6670377	         4994806	         3740131	         2800625	         2097120	         1570332	         1175871	        880496.8	        659319.6	        493701.2	        369685.4	        276822.0	        207285.4
          6	    4.791637e+07	    3.697026e+07	    2.852471e+07	    2.200847e+07	    1.698081e+07	    1.310168e+07	    1.010871e+07	         7799457	         6017734	         4643031	         3582368	         2764005	         2132591	         1645418	         1269535	        979520.3	        755756.8	        583110.3	        449903.4	        347126.6
          7	    3.058079e+07	    1.999889e+07	    1.307865e+07	         8553028	         5593413	         3657918	         2392164	         1564401	         1023069	        669055.4	        437541.4	        286138.4	        187125.6	        122374.3	        80028.98	        52336.46	        34226.41	        22383.01	        14637.79	        9572.657
          8	    4.139859e+07	    3.147820e+07	    2.393505e+07	    1.819947e+07	    1.383831e+07	    1.052222e+07	         8000769	         6083536	         4625732	         3517263	         2674417	         2033544	         1546244	         1175716	        893977.7	        679752.8	        516862.9	        393006.5	        298830.0	        227221.0
          9	    6.691901e+07	    5.615876e+07	    4.712871e+07	    3.955064e+07	    3.319110e+07	    2.785413e+07	    2.337532e+07	    1.961669e+07	    1.646242e+07	    1.381534e+07	    1.159390e+07	         9729661	         8165180	         6852259	         5750449	         4825805	         4049840	         3398645	         2852160	         2393547
         10	    5.341581e+07	    4.382514e+07	    3.595644e+07	    2.950056e+07	    2.420381e+07	    1.985808e+07	    1.629261e+07	    1.336731e+07	    1.096725e+07	         8998104	         7382518	         6057005	         4969486	         4077227	         3345171	         2744554	         2251777	         1847476	         1515766	         1243614
         11	    4.348603e+07	    3.518066e+07	    2.846154e+07	    2.302569e+07	    1.862803e+07	    1.507028e+07	    1.219202e+07	         9863473	         7979655	         6455627	         5222672	         4225198	         3418230	         2765385	         2237226	         1809940	         1464261	         1184603	        958356.6	        775320.8


SECTION:	 details
Fitted function:	 f(t) = Io * exp (-t/T)
Random error estimation of data:	 RMS per spectrum (or trace/plane)
Systematic error estimation of data:	 worst case per peak scenario
Fit parameter Error estimation method:	 from fit using arbitray y uncertainties
Confidence level:	 95%
Used peaks:	 automatically picked peaks
Used integrals:	 peak intensities
Used Mixing time:	 all values (including replicates) used


SECTION:	 results
Peak name	   F1 [ppm]	   F2 [ppm]	   T1 [s]	   error	   errorScale	   fitInfo
1	 -898659.566	      8.227	  0.06438	 0.0032416	   2.1009	 Done
2	 -898659.808	      8.086	  0.07936	 0.0021861	   2.1009	 Done
3	 -898658.481	      7.932	   0.1235	 0.0062453	   2.1009	 Done
4	 -898658.591	      8.157	   0.1306	 0.0056421	   2.1009	 Done
5	 -898659.577	      8.134	  0.06914	 0.0026128	   2.1009	 Done
6	 -898659.839	      7.804	  0.07712	 0.0025088	   2.1009	 Done
7	 -898658.783	      8.204	  0.04709	 0.0025135	   2.1009	 Done
8	 -898659.217	      7.993	  0.07301	 0.0037380	   2.1009	 Done
9	 -898658.273	      8.192	   0.1141	 0.0059244	   2.1009	 Done
10	 -898658.175	      8.321	   0.1011	 0.0068960	   2.1009	 Done
11	 -898659.409	      7.913	  0.09436	 0.0041749	   2.1009	 Done
