# Supplementary material for: Atomic resolution dynamics of cohesive interactions in phase-separated Nup98 FG domains
Source: Nat Commun. 2022 Mar 21;13:1494. doi: 10.1038/s41467-022-28821-8 (PMC8938434; doi:10.1038/s41467-022-28821-8)
Supplement: Supplementary file 4 — Supplementary Software [file 41467_2022_28821_MOESM4_ESM.zip › solution_7x_150mM_24C_alpha]

$##1.0

Project:      	General Dynamic method/T1
Date:         	Friday, October 1, 2021 2:20:49 PM
User:         	enajbau
Computer:     	p1030-esna
generated by: 	Dynamics Center 2.6  (2019 Nov/26)


SECTION:	 sample information 
sample name:	 7x_24C_150mM_alpha
Description/Title:	  700 MHz
Origin:	 in-house
Date of preparation:	 01 Oct 2021
Lab Book Number:	 000


SECTION:	 relevant parameters
Proton frequency[MHz]:	 700.130
X nucleus frequency[MHz]:	 70.944


SECTION:	 integrals
Mixing time [s]:	          0.0000	        0.016000	        0.032000	        0.048000	        0.064000	        0.080000	        0.096000	         0.11200	         0.12800	         0.14400	         0.16000	         0.17600	         0.19200	         0.20800	         0.22400	         0.24000	         0.25600	         0.27200
Peak name	              I0	              I1	              I2	              I3	              I4	              I5	              I6	              I7	              I8	              I9	             I10	             I11	             I12	             I13	             I14	             I15	             I16	             I17
          1	    1.611216e+08	    1.382985e+08	    1.088561e+08	    8.655756e+07	    7.383058e+07	    6.424078e+07	    5.072210e+07	    4.050436e+07	    3.321608e+07	    2.970284e+07	    2.414605e+07	    1.753017e+07	    1.565196e+07	    1.281555e+07	    1.052491e+07	         8960358	         6645664	         6227037
          2	    2.339983e+08	    2.114395e+08	    1.817752e+08	    1.491190e+08	    1.278354e+08	    1.154502e+08	    9.954775e+07	    8.290858e+07	    7.043848e+07	    6.257890e+07	    5.452354e+07	    4.549057e+07	    3.787037e+07	    3.394550e+07	    2.921415e+07	    2.379459e+07	    2.014742e+07	    1.824122e+07
          3	    3.062021e+08	    2.868563e+08	    2.601172e+08	    2.362950e+08	    2.186995e+08	    2.033447e+08	    1.803695e+08	    1.620967e+08	    1.500990e+08	    1.367298e+08	    1.195337e+08	    1.045790e+08	    9.748086e+07	    8.731753e+07	    7.759697e+07	    6.840786e+07	    6.163678e+07	    5.472629e+07
          4	    3.589310e+08	    3.346374e+08	    3.095281e+08	    2.805230e+08	    2.608731e+08	    2.462901e+08	    2.232311e+08	    1.999703e+08	    1.848795e+08	    1.730354e+08	    1.536954e+08	    1.359276e+08	    1.254894e+08	    1.139725e+08	    1.016526e+08	    9.000550e+07	    8.247989e+07	    7.327949e+07
          5	    2.259808e+08	    1.970762e+08	    1.611534e+08	    1.268886e+08	    1.082759e+08	    9.461012e+07	    7.767893e+07	    6.221767e+07	    5.141029e+07	    4.547582e+07	    3.810472e+07	    2.883744e+07	    2.472336e+07	    2.109505e+07	    1.755064e+07	    1.404616e+07	    1.188411e+07	         9704335
          6	    2.235995e+08	    1.925464e+08	    1.639816e+08	    1.359526e+08	    1.185031e+08	    1.041709e+08	    8.770066e+07	    7.267074e+07	    6.310943e+07	    5.526165e+07	    4.698766e+07	    3.919539e+07	    3.272373e+07	    3.012833e+07	    2.460349e+07	    1.957679e+07	    1.719958e+07	    1.568774e+07
          7	    1.562541e+08	    1.253732e+08	    9.024962e+07	    6.616639e+07	    5.260465e+07	    4.217446e+07	    3.127045e+07	    2.226808e+07	    1.735113e+07	    1.339657e+07	         9601878	         7711054	         5705360	         4735687	         3270577	         1705967	         1861336	        989659.0
          8	    1.962714e+08	    1.703894e+08	    1.422919e+08	    1.146539e+08	    9.879880e+07	    8.292028e+07	    6.947783e+07	    5.799830e+07	    5.018604e+07	    4.371103e+07	    3.514416e+07	    2.741008e+07	    2.521827e+07	    2.092196e+07	    1.714082e+07	    1.372584e+07	    1.285390e+07	         9552114
          9	    2.322346e+08	    2.176911e+08	    1.988868e+08	    1.798901e+08	    1.676310e+08	    1.553331e+08	    1.418786e+08	    1.237530e+08	    1.128472e+08	    1.035505e+08	    9.201866e+07	    8.015314e+07	    7.335765e+07	    6.505221e+07	    5.790689e+07	    5.079460e+07	    4.546499e+07	    3.953010e+07
         10	    2.071012e+08	    1.884294e+08	    1.666195e+08	    1.478310e+08	    1.352862e+08	    1.212128e+08	    1.064692e+08	    9.231226e+07	    8.373537e+07	    7.399218e+07	    6.303803e+07	    5.573171e+07	    4.810275e+07	    4.406997e+07	    3.683812e+07	    3.121669e+07	    2.914252e+07	    2.326926e+07
         11	    1.961440e+08	    1.781865e+08	    1.567619e+08	    1.344252e+08	    1.188405e+08	    1.091619e+08	    9.521353e+07	    8.289040e+07	    7.317891e+07	    6.611723e+07	    5.736456e+07	    4.796512e+07	    4.410707e+07	    3.800093e+07	    3.266728e+07	    2.832302e+07	    2.579102e+07	    2.221173e+07


SECTION:	 integral errors
Mixing time [s]:	          0.0000	        0.016000	        0.032000	        0.048000	        0.064000	        0.080000	        0.096000	         0.11200	         0.12800	         0.14400	         0.16000	         0.17600	         0.19200	         0.20800	         0.22400	         0.24000	         0.25600	         0.27200
Peak name	              I0	              I1	              I2	              I3	              I4	              I5	              I6	              I7	              I8	              I9	             I10	             I11	             I12	             I13	             I14	             I15	             I16	             I17
          1	        372196.2	        344712.0	        344561.9	        329825.3	        369169.7	        355118.8	        352770.6	        351267.1	        346631.7	        357329.6	        412718.1	        334455.6	        339896.4	        325531.8	        380485.6	        359386.5	        361337.6	        373170.8
          2	        372196.2	        344712.0	        344561.9	        329825.3	        369169.7	        355118.8	        352770.6	        351267.1	        346631.7	        357329.6	        412718.1	        334455.6	        339896.4	        325531.8	        380485.6	        359386.5	        361337.6	        373170.8
          3	        372196.2	        344712.0	        344561.9	        329825.3	        369169.7	        355118.8	        352770.6	        351267.1	        346631.7	        357329.6	        412718.1	        334455.6	        339896.4	        325531.8	        380485.6	        359386.5	        361337.6	        373170.8
          4	        372196.2	        344712.0	        344561.9	        329825.3	        369169.7	        355118.8	        352770.6	        351267.1	        346631.7	        357329.6	        412718.1	        334455.6	        339896.4	        325531.8	        380485.6	        359386.5	        361337.6	        373170.8
          5	        372196.2	        344712.0	        344561.9	        329825.3	        369169.7	        355118.8	        352770.6	        351267.1	        346631.7	        357329.6	        412718.1	        334455.6	        339896.4	        325531.8	        380485.6	        359386.5	        361337.6	        373170.8
          6	        372196.2	        344712.0	        344561.9	        329825.3	        369169.7	        355118.8	        352770.6	        351267.1	        346631.7	        357329.6	        412718.1	        334455.6	        339896.4	        325531.8	        380485.6	        359386.5	        361337.6	        373170.8
          7	        372196.2	        344712.0	        344561.9	        329825.3	        369169.7	        355118.8	        352770.6	        351267.1	        346631.7	        357329.6	        412718.1	        334455.6	        339896.4	        325531.8	        380485.6	        359386.5	        361337.6	        373170.8
          8	        372196.2	        344712.0	        344561.9	        329825.3	        369169.7	        355118.8	        352770.6	        351267.1	        346631.7	        357329.6	        412718.1	        334455.6	        339896.4	        325531.8	        380485.6	        359386.5	        361337.6	        373170.8
          9	        372196.2	        344712.0	        344561.9	        329825.3	        369169.7	        355118.8	        352770.6	        351267.1	        346631.7	        357329.6	        412718.1	        334455.6	        339896.4	        325531.8	        380485.6	        359386.5	        361337.6	        373170.8
         10	        372196.2	        344712.0	        344561.9	        329825.3	        369169.7	        355118.8	        352770.6	        351267.1	        346631.7	        357329.6	        412718.1	        334455.6	        339896.4	        325531.8	        380485.6	        359386.5	        361337.6	        373170.8
         11	        372196.2	        344712.0	        344561.9	        329825.3	        369169.7	        355118.8	        352770.6	        351267.1	        346631.7	        357329.6	        412718.1	        334455.6	        339896.4	        325531.8	        380485.6	        359386.5	        361337.6	        373170.8


SECTION:	 back calculated data from fit
Mixing time [s]:	          0.0000	        0.016000	        0.032000	        0.048000	        0.064000	        0.080000	        0.096000	         0.11200	         0.12800	         0.14400	         0.16000	         0.17600	         0.19200	         0.20800	         0.22400	         0.24000	         0.25600	         0.27200
Peak name	              I0	              I1	              I2	              I3	              I4	              I5	              I6	              I7	              I8	              I9	             I10	             I11	             I12	             I13	             I14	             I15	             I16	             I17
          1	    1.626525e+08	    1.337864e+08	    1.100431e+08	    9.051361e+07	    7.445003e+07	    6.123728e+07	    5.036942e+07	    4.143028e+07	    3.407759e+07	    2.802980e+07	    2.305531e+07	    1.896365e+07	    1.559815e+07	    1.282992e+07	    1.055298e+07	         8680125	         7139651	         5872567
          2	    2.393684e+08	    2.059692e+08	    1.772302e+08	    1.525012e+08	    1.312227e+08	    1.129131e+08	    9.715832e+07	    8.360178e+07	    7.193680e+07	    6.189943e+07	    5.326258e+07	    4.583083e+07	    3.943604e+07	    3.393351e+07	    2.919876e+07	    2.512464e+07	    2.161899e+07	    1.860249e+07
          3	    3.157951e+08	    2.865956e+08	    2.600960e+08	    2.360466e+08	    2.142209e+08	    1.944133e+08	    1.764372e+08	    1.601232e+08	    1.453177e+08	    1.318811e+08	    1.196869e+08	    1.086203e+08	    9.857687e+07	    8.946212e+07	    8.119015e+07	    7.368303e+07	    6.687004e+07	    6.068701e+07
          4	    3.682384e+08	    3.369315e+08	    3.082863e+08	    2.820764e+08	    2.580948e+08	    2.361521e+08	    2.160750e+08	    1.977047e+08	    1.808963e+08	    1.655168e+08	    1.514449e+08	    1.385694e+08	    1.267885e+08	    1.160092e+08	    1.061463e+08	    9.712199e+07	    8.886487e+07	    8.130976e+07
          5	    2.296457e+08	    1.910950e+08	    1.590158e+08	    1.323218e+08	    1.101089e+08	    9.162488e+07	    7.624379e+07	    6.344472e+07	    5.279423e+07	    4.393165e+07	    3.655683e+07	    3.042003e+07	    2.531341e+07	    2.106404e+07	    1.752801e+07	    1.458558e+07	    1.213709e+07	    1.009964e+07
          6	    2.239271e+08	    1.912246e+08	    1.632981e+08	    1.394499e+08	    1.190846e+08	    1.016934e+08	    8.684202e+07	    7.415956e+07	    6.332926e+07	    5.408062e+07	    4.618265e+07	    3.943811e+07	    3.367854e+07	    2.876011e+07	    2.455997e+07	    2.097321e+07	    1.791027e+07	    1.529465e+07
          7	    1.584264e+08	    1.203413e+08	    9.141169e+07	    6.943667e+07	    5.274436e+07	    4.006481e+07	    3.043339e+07	    2.311732e+07	    1.756000e+07	    1.333864e+07	    1.013209e+07	         7696371	         5846193	         4440790	         3373241	         2562327	         1946353	         1478457
          8	    1.986339e+08	    1.669029e+08	    1.402408e+08	    1.178378e+08	    9.901365e+07	    8.319658e+07	    6.990623e+07	    5.873896e+07	    4.935563e+07	    4.147125e+07	    3.484637e+07	    2.927979e+07	    2.460245e+07	    2.067230e+07	    1.736997e+07	    1.459518e+07	    1.226365e+07	    1.030458e+07
          9	    2.410600e+08	    2.186570e+08	    1.983360e+08	    1.799036e+08	    1.631842e+08	    1.480186e+08	    1.342624e+08	    1.217847e+08	    1.104665e+08	    1.002003e+08	    9.088812e+07	    8.244139e+07	    7.477966e+07	    6.782998e+07	    6.152617e+07	    5.580821e+07	    5.062165e+07	    4.591710e+07
         10	    2.120618e+08	    1.881234e+08	    1.668873e+08	    1.480484e+08	    1.313361e+08	    1.165104e+08	    1.033582e+08	    9.169076e+07	    8.134035e+07	    7.215833e+07	    6.401281e+07	    5.678680e+07	    5.037648e+07	    4.468978e+07	    3.964503e+07	    3.516974e+07	    3.119964e+07	    2.767770e+07
         11	    1.993106e+08	    1.757305e+08	    1.549401e+08	    1.366094e+08	    1.204474e+08	    1.061975e+08	    9.363342e+07	    8.255581e+07	    7.278877e+07	    6.417725e+07	    5.658455e+07	    4.989013e+07	    4.398771e+07	    3.878360e+07	    3.419518e+07	    3.014960e+07	    2.658266e+07	    2.343771e+07


SECTION:	 details
Fitted function:	 f(t) = Io * exp (-t/T)
Random error estimation of data:	 RMS per spectrum (or trace/plane)
Systematic error estimation of data:	 worst case per peak scenario
Fit parameter Error estimation method:	 from fit using arbitray y uncertainties
Confidence level:	 95%
Used peaks:	 automatically picked peaks
Used integrals:	 peak intensities
Used Mixing time:	 all values (including replicates) used


SECTION:	 results
Peak name	   F1 [ppm]	   F2 [ppm]	   T1 [s]	   error	   errorScale	   fitInfo
1	    111.504	      8.539	  0.08190	 0.0023679	   2.1199	 Done
2	    109.143	      8.397	   0.1065	 0.0029120	   2.1199	 Done
3	    122.195	      8.241	   0.1649	 0.0059580	   2.1199	 Done
4	    121.035	      8.467	   0.1801	 0.0066630	   2.1199	 Done
5	    111.357	      8.442	  0.08707	 0.0024165	   2.1199	 Done
6	    108.827	      8.122	   0.1013	 0.0014958	   2.1199	 Done
7	    119.243	      8.517	  0.05819	 0.0018068	   2.1199	 Done
8	    114.920	      8.302	  0.09193	 0.0018542	   2.1199	 Done
9	    124.219	      8.501	   0.1640	 0.0074425	   2.1199	 Done
10	    125.231	      8.633	   0.1336	 0.0042159	   2.1199	 Done
11	    113.001	      8.222	   0.1271	 0.0027058	   2.1199	 Done
