# Supplementary material for: Atomic resolution dynamics of cohesive interactions in phase-separated Nup98 FG domains
Source: Nat Commun. 2022 Mar 21;13:1494. doi: 10.1038/s41467-022-28821-8 (PMC8938434; doi:10.1038/s41467-022-28821-8)
Supplement: Supplementary file 4 — Supplementary Software [file 41467_2022_28821_MOESM4_ESM.zip › solution_7x_150mM_24C_beta]

$##1.0

Project:      	General Dynamic method/T1
Date:         	Friday, October 1, 2021 2:25:15 PM
User:         	enajbau
Computer:     	p1030-esna
generated by: 	Dynamics Center 2.6  (2019 Nov/26)


SECTION:	 sample information 
sample name:	 solution_7x_24C_150mM_beta
Description/Title:	 700 MHz 
Origin:	 in-house
Date of preparation:	 01 Oct 2021
Lab Book Number:	 000


SECTION:	 relevant parameters
Proton frequency[MHz]:	 700.130
X nucleus frequency[MHz]:	 70.944


SECTION:	 integrals
Mixing time [s]:	          0.0000	        0.016000	        0.032000	        0.048000	        0.064000	        0.080000	        0.096000	         0.11200	         0.12800	         0.14400	         0.16000	         0.17600	         0.19200	         0.20800	         0.22400	         0.24000	         0.25600	         0.27200
Peak name	              I0	              I1	              I2	              I3	              I4	              I5	              I6	              I7	              I8	              I9	             I10	             I11	             I12	             I13	             I14	             I15	             I16	             I17
          1	    1.423063e+08	    1.199317e+08	    9.110468e+07	    7.202851e+07	    5.721014e+07	    5.073028e+07	    4.001532e+07	    3.052717e+07	    2.418503e+07	    2.173634e+07	    1.607464e+07	    1.250377e+07	         9774456	         8704915	         7405182	         5596394	         4066960	         3712352
          2	    2.203654e+08	    1.862715e+08	    1.517044e+08	    1.230371e+08	    1.059409e+08	    9.234137e+07	    7.688947e+07	    6.301749e+07	    5.264905e+07	    4.625564e+07	    3.885691e+07	    3.071737e+07	    2.663656e+07	    2.367430e+07	    1.883711e+07	    1.420799e+07	    1.238112e+07	    1.084972e+07
          3	    2.797372e+08	    2.515404e+08	    2.212732e+08	    1.956726e+08	    1.813550e+08	    1.627916e+08	    1.406307e+08	    1.229716e+08	    1.125694e+08	    1.006175e+08	    8.693414e+07	    7.348984e+07	    6.763014e+07	    5.845795e+07	    5.154203e+07	    4.403486e+07	    3.737039e+07	    3.429559e+07
          4	    3.244959e+08	    2.942558e+08	    2.627702e+08	    2.333987e+08	    2.134996e+08	    1.934866e+08	    1.731107e+08	    1.508951e+08	    1.377240e+08	    1.229944e+08	    1.084906e+08	    9.370704e+07	    8.421275e+07	    7.645806e+07	    6.639547e+07	    5.650405e+07	    4.974826e+07	    4.499865e+07
          5	    2.065767e+08	    1.748536e+08	    1.375639e+08	    1.055549e+08	    8.653436e+07	    7.563318e+07	    6.043114e+07	    4.549792e+07	    4.018808e+07	    3.362428e+07	    2.714952e+07	    2.055843e+07	    1.621664e+07	    1.437840e+07	    1.288335e+07	         9286335	         7408273	         6680507
          6	    1.786873e+08	    1.542845e+08	    1.250303e+08	    1.021557e+08	    8.433726e+07	    7.269367e+07	    5.982712e+07	    4.777629e+07	    4.093754e+07	    3.573366e+07	    2.976072e+07	    2.272456e+07	    2.050535e+07	    1.712904e+07	    1.380722e+07	    1.032700e+07	         8870142	         7860216
          7	    1.415629e+08	    1.079579e+08	    7.724642e+07	    5.286449e+07	    4.184637e+07	    3.338394e+07	    2.287589e+07	    1.581812e+07	    1.219512e+07	    1.036574e+07	         6319627	         3679054	         3121782	         3004339	        629526.0	         1791441	         1360184	        992477.0
          8	    1.747814e+08	    1.482206e+08	    1.199449e+08	    9.240000e+07	    7.790219e+07	    7.007502e+07	    5.816029e+07	    4.278999e+07	    3.706989e+07	    3.162315e+07	    2.620421e+07	    1.988115e+07	    1.615511e+07	    1.464355e+07	    1.197695e+07	         8441845	         7890268	         5694252
          9	    2.068460e+08	    1.844389e+08	    1.619431e+08	    1.401314e+08	    1.262326e+08	    1.146730e+08	    9.989314e+07	    8.697353e+07	    7.873945e+07	    6.875582e+07	    6.001206e+07	    4.954465e+07	    4.456281e+07	    3.780460e+07	    3.180647e+07	    2.636090e+07	    2.381632e+07	    2.015428e+07
         10	    1.840602e+08	    1.636868e+08	    1.402317e+08	    1.214455e+08	    1.066408e+08	    9.782114e+07	    8.227528e+07	    6.700482e+07	    5.941389e+07	    5.141046e+07	    4.504004e+07	    3.705060e+07	    2.885127e+07	    2.720688e+07	    2.304492e+07	    1.848281e+07	    1.533250e+07	    1.277499e+07
         11	    1.775169e+08	    1.542588e+08	    1.310334e+08	    1.091052e+08	    9.481915e+07	    8.418780e+07	    7.075946e+07	    5.949376e+07	    5.146597e+07	    4.606305e+07	    3.736108e+07	    3.184908e+07	    2.899251e+07	    2.296693e+07	    2.003473e+07	    1.622401e+07	    1.440311e+07	    1.172067e+07


SECTION:	 integral errors
Mixing time [s]:	          0.0000	        0.016000	        0.032000	        0.048000	        0.064000	        0.080000	        0.096000	         0.11200	         0.12800	         0.14400	         0.16000	         0.17600	         0.19200	         0.20800	         0.22400	         0.24000	         0.25600	         0.27200
Peak name	              I0	              I1	              I2	              I3	              I4	              I5	              I6	              I7	              I8	              I9	             I10	             I11	             I12	             I13	             I14	             I15	             I16	             I17
          1	        366057.9	        380733.3	        406867.3	        399115.4	        353878.9	        400296.3	        395360.5	        374647.3	        376858.0	        385405.2	        369009.8	        360699.2	        393491.4	        348923.3	        359150.9	        378380.8	        370756.5	        434708.2
          2	        366057.9	        380733.3	        406867.3	        399115.4	        353878.9	        400296.3	        395360.5	        374647.3	        376858.0	        385405.2	        369009.8	        360699.2	        393491.4	        348923.3	        359150.9	        378380.8	        370756.5	        434708.2
          3	        366057.9	        380733.3	        406867.3	        399115.4	        353878.9	        400296.3	        395360.5	        374647.3	        376858.0	        385405.2	        369009.8	        360699.2	        393491.4	        348923.3	        359150.9	        378380.8	        370756.5	        434708.2
          4	        366057.9	        380733.3	        406867.3	        399115.4	        353878.9	        400296.3	        395360.5	        374647.3	        376858.0	        385405.2	        369009.8	        360699.2	        393491.4	        348923.3	        359150.9	        378380.8	        370756.5	        434708.2
          5	        366057.9	        380733.3	        406867.3	        399115.4	        353878.9	        400296.3	        395360.5	        374647.3	        376858.0	        385405.2	        369009.8	        360699.2	        393491.4	        348923.3	        359150.9	        378380.8	        370756.5	        434708.2
          6	        366057.9	        380733.3	        406867.3	        399115.4	        353878.9	        400296.3	        395360.5	        374647.3	        376858.0	        385405.2	        369009.8	        360699.2	        393491.4	        348923.3	        359150.9	        378380.8	        370756.5	        434708.2
          7	        366057.9	        380733.3	        406867.3	        399115.4	        353878.9	        400296.3	        395360.5	        374647.3	        376858.0	        385405.2	        369009.8	        360699.2	        393491.4	        348923.3	        359150.9	        378380.8	        370756.5	        434708.2
          8	        366057.9	        380733.3	        406867.3	        399115.4	        353878.9	        400296.3	        395360.5	        374647.3	        376858.0	        385405.2	        369009.8	        360699.2	        393491.4	        348923.3	        359150.9	        378380.8	        370756.5	        434708.2
          9	        366057.9	        380733.3	        406867.3	        399115.4	        353878.9	        400296.3	        395360.5	        374647.3	        376858.0	        385405.2	        369009.8	        360699.2	        393491.4	        348923.3	        359150.9	        378380.8	        370756.5	        434708.2
         10	        366057.9	        380733.3	        406867.3	        399115.4	        353878.9	        400296.3	        395360.5	        374647.3	        376858.0	        385405.2	        369009.8	        360699.2	        393491.4	        348923.3	        359150.9	        378380.8	        370756.5	        434708.2
         11	        366057.9	        380733.3	        406867.3	        399115.4	        353878.9	        400296.3	        395360.5	        374647.3	        376858.0	        385405.2	        369009.8	        360699.2	        393491.4	        348923.3	        359150.9	        378380.8	        370756.5	        434708.2


SECTION:	 back calculated data from fit
Mixing time [s]:	          0.0000	        0.016000	        0.032000	        0.048000	        0.064000	        0.080000	        0.096000	         0.11200	         0.12800	         0.14400	         0.16000	         0.17600	         0.19200	         0.20800	         0.22400	         0.24000	         0.25600	         0.27200
Peak name	              I0	              I1	              I2	              I3	              I4	              I5	              I6	              I7	              I8	              I9	             I10	             I11	             I12	             I13	             I14	             I15	             I16	             I17
          1	    1.436890e+08	    1.154394e+08	    9.274364e+07	    7.450997e+07	    5.986109e+07	    4.809223e+07	    3.863716e+07	    3.104098e+07	    2.493823e+07	    2.003530e+07	    1.609630e+07	    1.293172e+07	    1.038931e+07	         8346740	         6705747	         5387377	         4328203	         3477266
          2	    2.191009e+08	    1.834823e+08	    1.536541e+08	    1.286750e+08	    1.077566e+08	    9.023894e+07	    7.556905e+07	    6.328401e+07	    5.299610e+07	    4.438068e+07	    3.716584e+07	    3.112389e+07	    2.606417e+07	    2.182699e+07	    1.827864e+07	    1.530713e+07	    1.281869e+07	    1.073479e+07
          3	    2.831785e+08	    2.514466e+08	    2.232704e+08	    1.982516e+08	    1.760363e+08	    1.563103e+08	    1.387948e+08	    1.232420e+08	    1.094320e+08	    9.716943e+07	    8.628100e+07	    7.661268e+07	    6.802775e+07	    6.040482e+07	    5.363609e+07	    4.762584e+07	    4.228907e+07	    3.755032e+07
          4	    3.291970e+08	    2.943343e+08	    2.631637e+08	    2.352941e+08	    2.103760e+08	    1.880967e+08	    1.681769e+08	    1.503666e+08	    1.344424e+08	    1.202047e+08	    1.074747e+08	    9.609294e+07	    8.591650e+07	    7.681775e+07	    6.868259e+07	    6.140896e+07	    5.490562e+07	    4.909099e+07
          5	    2.084212e+08	    1.690355e+08	    1.370925e+08	    1.111859e+08	    9.017484e+07	    7.313432e+07	    5.931399e+07	    4.810530e+07	    3.901475e+07	    3.164205e+07	    2.566259e+07	    2.081308e+07	    1.687999e+07	    1.369015e+07	    1.110309e+07	         9004919	         7303241	         5923133
          6	    1.807231e+08	    1.502176e+08	    1.248614e+08	    1.037852e+08	    8.626660e+07	    7.170508e+07	    5.960149e+07	    4.954096e+07	    4.117860e+07	    3.422779e+07	    2.845025e+07	    2.364794e+07	    1.965625e+07	    1.633833e+07	    1.358048e+07	    1.128814e+07	         9382736	         7798961
          7	    1.427373e+08	    1.049916e+08	    7.722746e+07	    5.680530e+07	    4.178361e+07	    3.073428e+07	    2.260686e+07	    1.662866e+07	    1.223135e+07	         8996872	         6617724	         4867722	         3580493	         2633662	         1937212	         1424932	         1048121	        770954.0
          8	    1.758387e+08	    1.447332e+08	    1.191302e+08	    9.805626e+07	    8.071030e+07	    6.643280e+07	    5.468096e+07	    4.500800e+07	    3.704617e+07	    3.049277e+07	    2.509866e+07	    2.065875e+07	    1.700426e+07	    1.399624e+07	    1.152033e+07	         9482406	         7804986	         6424299
          9	    2.093534e+08	    1.842195e+08	    1.621030e+08	    1.426417e+08	    1.255168e+08	    1.104479e+08	    9.718805e+07	    8.552013e+07	    7.525300e+07	    6.621849e+07	    5.826862e+07	    5.127317e+07	    4.511756e+07	    3.970097e+07	    3.493466e+07	    3.074058e+07	    2.705001e+07	    2.380252e+07
         10	    1.880280e+08	    1.626260e+08	    1.406558e+08	    1.216536e+08	    1.052186e+08	    9.100385e+07	    7.870951e+07	    6.807609e+07	    5.887922e+07	    5.092482e+07	    4.404503e+07	    3.809468e+07	    3.294820e+07	    2.849700e+07	    2.464714e+07	    2.131739e+07	    1.843748e+07	    1.594663e+07
         11	    1.782285e+08	    1.525936e+08	    1.306458e+08	    1.118548e+08	    9.576653e+07	    8.199228e+07	    7.019919e+07	    6.010233e+07	    5.145771e+07	    4.405647e+07	    3.771975e+07	    3.229446e+07	    2.764949e+07	    2.367262e+07	    2.026775e+07	    1.735261e+07	    1.485675e+07	    1.271988e+07


SECTION:	 details
Fitted function:	 f(t) = Io * exp (-t/T)
Random error estimation of data:	 RMS per spectrum (or trace/plane)
Systematic error estimation of data:	 worst case per peak scenario
Fit parameter Error estimation method:	 from fit using arbitray y uncertainties
Confidence level:	 95%
Used peaks:	 automatically picked peaks
Used integrals:	 peak intensities
Used Mixing time:	 all values (including replicates) used


SECTION:	 results
Peak name	   F1 [ppm]	   F2 [ppm]	   T1 [s]	   error	   errorScale	   fitInfo
1	    111.488	      8.541	  0.07309	 0.0023600	   2.1199	 Done
2	    109.115	      8.399	  0.09018	 0.0020301	   2.1199	 Done
3	    122.201	      8.243	   0.1346	 0.0036961	   2.1199	 Done
4	    121.026	      8.467	   0.1429	 0.0034368	   2.1199	 Done
5	    111.333	      8.444	  0.07639	 0.0024289	   2.1199	 Done
6	    108.782	      8.123	  0.08654	 0.0018204	   2.1199	 Done
7	    119.229	      8.517	  0.05210	 0.0016680	   2.1199	 Done
8	    114.904	      8.303	  0.08219	 0.0027528	   2.1199	 Done
9	    124.220	      8.503	   0.1251	 0.0037825	   2.1199	 Done
10	    125.218	      8.635	   0.1102	 0.0038925	   2.1199	 Done
11	    112.974	      8.221	   0.1030	 0.0017488	   2.1199	 Done
