# Supplementary material for: Atomic resolution dynamics of cohesive interactions in phase-separated Nup98 FG domains
Source: Nat Commun. 2022 Mar 21;13:1494. doi: 10.1038/s41467-022-28821-8 (PMC8938434; doi:10.1038/s41467-022-28821-8)
Supplement: Supplementary file 4 — Supplementary Software [file 41467_2022_28821_MOESM4_ESM.zip › solution_7x_150mM_36C_alpha]

$##1.0

Project:      	General Dynamic method/T1
Date:         	Friday, October 1, 2021 3:25:41 PM
User:         	enajbau
Computer:     	p1030-esna
generated by: 	Dynamics Center 2.6  (2019 Nov/26)


SECTION:	 sample information 
sample name:	 7x_36C_alpha
Description/Title:	  700
Origin:	 in-house
Date of preparation:	 01 Oct 2021
Lab Book Number:	 000


SECTION:	 relevant parameters
Proton frequency[MHz]:	 700.130
X nucleus frequency[MHz]:	 70.944


SECTION:	 integrals
Mixing time [s]:	          0.0000	       0.0075000	        0.015000	        0.022500	        0.030000	        0.037500	        0.045000	        0.052500	        0.060000	        0.067500	        0.075000	        0.082500	        0.090000	        0.097500	         0.10500	         0.11250	         0.12000	         0.12750
Peak name	              I0	              I1	              I2	              I3	              I4	              I5	              I6	              I7	              I8	              I9	             I10	             I11	             I12	             I13	             I14	             I15	             I16	             I17
          1	    8.302638e+07	    5.739598e+07	    5.515435e+07	    3.640557e+07	    2.772993e+07	    2.756935e+07	    2.094370e+07	    1.580112e+07	         9875989	         9445145	         6742132	         7765405	         2861498	         2644112	         3478960	        520296.0	        155264.0	         1020863
          2	    1.451584e+08	    1.156314e+08	    1.097324e+08	    7.769926e+07	    6.368551e+07	    6.194836e+07	    4.273162e+07	    3.770295e+07	    3.252796e+07	    2.275715e+07	    2.104748e+07	    2.075972e+07	         8563665	    1.095785e+07	         6471966	         4138562	         4066745	         4284577
          3	    3.265538e+08	    2.906144e+08	    2.819294e+08	    2.457527e+08	    2.207944e+08	    2.134872e+08	    1.810449e+08	    1.714966e+08	    1.635664e+08	    1.338933e+08	    1.232464e+08	    1.228874e+08	    1.043911e+08	    1.010291e+08	    8.927072e+07	    7.557933e+07	    7.152007e+07	    6.752723e+07
          4	    4.047530e+08	    3.682126e+08	    3.611269e+08	    3.134257e+08	    2.859374e+08	    2.757218e+08	    2.360483e+08	    2.235353e+08	    2.070630e+08	    1.778337e+08	    1.687708e+08	    1.566273e+08	    1.392385e+08	    1.302259e+08	    1.197714e+08	    1.000300e+08	    1.018664e+08	    8.843599e+07
          5	    1.265359e+08	    8.978117e+07	    8.973779e+07	    5.992259e+07	    4.729735e+07	    4.661762e+07	    2.963598e+07	    2.522773e+07	    2.034362e+07	    1.351966e+07	    1.434221e+07	         8835694	         6828335	         4797851	         5231702	         3529450	         3005262	         1659959
          6	    1.380596e+08	    1.097761e+08	    1.021038e+08	    6.896845e+07	    6.104850e+07	    5.610511e+07	    4.174511e+07	    3.686110e+07	    2.922153e+07	    2.252176e+07	    1.976414e+07	    1.758075e+07	    1.080954e+07	         9236372	         6780645	         4762949	         5484613	         7197846
          7	    4.715248e+07	    2.873565e+07	    2.645770e+07	    1.738508e+07	         9970410	    1.004757e+07	         5157520	         2447789	         2826224	         2911094	       -551484.0	         1706262	       -256994.0	         1729334	        -1266697	       -736255.0	        -1296661	         3189147
          8	    1.164438e+08	    9.001019e+07	    8.714292e+07	    5.914848e+07	    4.706472e+07	    4.570272e+07	    2.875426e+07	    2.523438e+07	    2.562490e+07	    1.656605e+07	    1.303310e+07	         9840571	         6130419	         4986767	         5952139	         4270653	         3919061	         1452789
          9	    2.493033e+08	    2.193520e+08	    2.195400e+08	    1.847234e+08	    1.659839e+08	    1.610174e+08	    1.348538e+08	    1.226595e+08	    1.195370e+08	    9.718618e+07	    9.137899e+07	    8.322119e+07	    7.490270e+07	    7.272024e+07	    6.469553e+07	    5.450984e+07	    5.143748e+07	    4.284538e+07
         10	    1.909393e+08	    1.598186e+08	    1.608485e+08	    1.287855e+08	    1.109775e+08	    1.096244e+08	    8.916156e+07	    8.095934e+07	    7.409165e+07	    6.302566e+07	    5.361234e+07	    4.774229e+07	    3.829400e+07	    3.884453e+07	    3.637994e+07	    2.863556e+07	    2.325374e+07	    2.240554e+07
         11	    1.575297e+08	    1.246135e+08	    1.243107e+08	    9.888415e+07	    8.307605e+07	    7.550939e+07	    6.137644e+07	    5.043518e+07	    4.983452e+07	    3.736142e+07	    3.131704e+07	    3.086324e+07	    2.114765e+07	    2.557623e+07	    1.809558e+07	    1.271137e+07	    1.246989e+07	    1.363959e+07


SECTION:	 integral errors
Mixing time [s]:	          0.0000	       0.0075000	        0.015000	        0.022500	        0.030000	        0.037500	        0.045000	        0.052500	        0.060000	        0.067500	        0.075000	        0.082500	        0.090000	        0.097500	         0.10500	         0.11250	         0.12000	         0.12750
Peak name	              I0	              I1	              I2	              I3	              I4	              I5	              I6	              I7	              I8	              I9	             I10	             I11	             I12	             I13	             I14	             I15	             I16	             I17
          1	         1049691	         1068998	        992290.3	         1135959	         1060887	         1088872	         1084161	         1094593	         1018484	         1085088	         1022385	         1106912	         1124704	         1033998	         1032804	         1081840	         1090581	         1162056
          2	         1049691	         1068998	        992290.3	         1135959	         1060887	         1088872	         1084161	         1094593	         1018484	         1085088	         1022385	         1106912	         1124704	         1033998	         1032804	         1081840	         1090581	         1162056
          3	         1049691	         1068998	        992290.3	         1135959	         1060887	         1088872	         1084161	         1094593	         1018484	         1085088	         1022385	         1106912	         1124704	         1033998	         1032804	         1081840	         1090581	         1162056
          4	         1049691	         1068998	        992290.3	         1135959	         1060887	         1088872	         1084161	         1094593	         1018484	         1085088	         1022385	         1106912	         1124704	         1033998	         1032804	         1081840	         1090581	         1162056
          5	         1049691	         1068998	        992290.3	         1135959	         1060887	         1088872	         1084161	         1094593	         1018484	         1085088	         1022385	         1106912	         1124704	         1033998	         1032804	         1081840	         1090581	         1162056
          6	         1049691	         1068998	        992290.3	         1135959	         1060887	         1088872	         1084161	         1094593	         1018484	         1085088	         1022385	         1106912	         1124704	         1033998	         1032804	         1081840	         1090581	         1162056
          7	         1049691	         1068998	        992290.3	         1135959	         1060887	         1088872	         1084161	         1094593	         1018484	         1085088	         1022385	         1106912	         1124704	         1033998	         1032804	         1081840	         1090581	         1162056
          8	         1049691	         1068998	        992290.3	         1135959	         1060887	         1088872	         1084161	         1094593	         1018484	         1085088	         1022385	         1106912	         1124704	         1033998	         1032804	         1081840	         1090581	         1162056
          9	         1049691	         1068998	        992290.3	         1135959	         1060887	         1088872	         1084161	         1094593	         1018484	         1085088	         1022385	         1106912	         1124704	         1033998	         1032804	         1081840	         1090581	         1162056
         10	         1049691	         1068998	        992290.3	         1135959	         1060887	         1088872	         1084161	         1094593	         1018484	         1085088	         1022385	         1106912	         1124704	         1033998	         1032804	         1081840	         1090581	         1162056
         11	         1049691	         1068998	        992290.3	         1135959	         1060887	         1088872	         1084161	         1094593	         1018484	         1085088	         1022385	         1106912	         1124704	         1033998	         1032804	         1081840	         1090581	         1162056


SECTION:	 back calculated data from fit
Mixing time [s]:	          0.0000	       0.0075000	        0.015000	        0.022500	        0.030000	        0.037500	        0.045000	        0.052500	        0.060000	        0.067500	        0.075000	        0.082500	        0.090000	        0.097500	         0.10500	         0.11250	         0.12000	         0.12750
Peak name	              I0	              I1	              I2	              I3	              I4	              I5	              I6	              I7	              I8	              I9	             I10	             I11	             I12	             I13	             I14	             I15	             I16	             I17
          1	    8.067637e+07	    6.335047e+07	    4.974545e+07	    3.906222e+07	    3.067330e+07	    2.408596e+07	    1.891331e+07	    1.485152e+07	    1.166204e+07	         9157524	         7190872	         5646575	         4433928	         3481706	         2733982	         2146838	         1685787	         1323751
          2	    1.465736e+08	    1.204447e+08	    9.897358e+07	    8.133004e+07	    6.683173e+07	    5.491796e+07	    4.512800e+07	    3.708325e+07	    3.047260e+07	    2.504040e+07	    2.057657e+07	    1.690848e+07	    1.389429e+07	    1.141742e+07	         9382094	         7709594	         6335242	         5205889
          3	    3.271910e+08	    2.980079e+08	    2.714277e+08	    2.472182e+08	    2.251681e+08	    2.050847e+08	    1.867926e+08	    1.701320e+08	    1.549574e+08	    1.411363e+08	    1.285479e+08	    1.170823e+08	    1.066394e+08	    9.712792e+07	    8.846478e+07	    8.057435e+07	    7.338768e+07	    6.684201e+07
          4	    4.114040e+08	    3.764287e+08	    3.444268e+08	    3.151455e+08	    2.883535e+08	    2.638393e+08	    2.414091e+08	    2.208858e+08	    2.021073e+08	    1.849252e+08	    1.692039e+08	    1.548191e+08	    1.416572e+08	    1.296143e+08	    1.185952e+08	    1.085128e+08	    9.928768e+07	    9.084678e+07
          5	    1.245149e+08	    9.914562e+07	    7.894520e+07	    6.286051e+07	    5.005299e+07	    3.985495e+07	    3.173470e+07	    2.526892e+07	    2.012050e+07	    1.602105e+07	    1.275684e+07	    1.015770e+07	         8088118	         6440205	         5128045	         4083232	         3251294	         2588859
          6	    1.379502e+08	    1.133246e+08	    9.309497e+07	    7.647651e+07	    6.282463e+07	    5.160975e+07	    4.239685e+07	    3.482856e+07	    2.861128e+07	    2.350386e+07	    1.930817e+07	    1.586145e+07	    1.303001e+07	    1.070401e+07	         8793232	         7223545	         5934064	         4874770
          7	    4.614626e+07	    3.263576e+07	    2.308080e+07	    1.632331e+07	    1.154424e+07	         8164369	         5774041	         4083542	         2887981	         2042450	         1444471	         1021565	        722475.6	        510952.4	        361358.0	        255561.2	        180739.1	        127823.1
          8	    1.174588e+08	    9.483760e+07	    7.657300e+07	    6.182594e+07	    4.991899e+07	    4.030518e+07	    3.254288e+07	    2.627551e+07	    2.121515e+07	    1.712937e+07	    1.383045e+07	    1.116687e+07	         9016263	         7279837	         5877826	         4745826	         3831836	         3093870
          9	    2.513316e+08	    2.275335e+08	    2.059887e+08	    1.864841e+08	    1.688262e+08	    1.528404e+08	    1.383682e+08	    1.252664e+08	    1.134052e+08	    1.026671e+08	    9.294572e+07	    8.414487e+07	    7.617735e+07	    6.896426e+07	    6.243417e+07	    5.652240e+07	    5.117040e+07	    4.632517e+07
         10	    1.907371e+08	    1.684902e+08	    1.488381e+08	    1.314782e+08	    1.161431e+08	    1.025965e+08	    9.063006e+07	    8.005930e+07	    7.072147e+07	    6.247278e+07	    5.518618e+07	    4.874947e+07	    4.306350e+07	    3.804073e+07	    3.360380e+07	    2.968438e+07	    2.622210e+07	    2.316365e+07
         11	    1.559854e+08	    1.338651e+08	    1.148817e+08	    9.859033e+07	    8.460924e+07	    7.261081e+07	    6.231388e+07	    5.347715e+07	    4.589356e+07	    3.938540e+07	    3.380016e+07	    2.900696e+07	    2.489348e+07	    2.136334e+07	    1.833381e+07	    1.573389e+07	    1.350267e+07	    1.158786e+07


SECTION:	 details
Fitted function:	 f(t) = Io * exp (-t/T)
Random error estimation of data:	 RMS per spectrum (or trace/plane)
Systematic error estimation of data:	 worst case per peak scenario
Fit parameter Error estimation method:	 from fit using arbitray y uncertainties
Confidence level:	 95%
Used peaks:	 automatically picked peaks
Used integrals:	 peak intensities
Used Mixing time:	 all values (including replicates) used


SECTION:	 results
Peak name	   F1 [ppm]	   F2 [ppm]	   T1 [s]	   error	   errorScale	   fitInfo
1	    111.524	      8.284	  0.03102	 0.0028085	   2.1199	 Done
2	    109.166	      8.148	  0.03820	 0.0028061	   2.1199	 Done
3	    122.293	      7.982	  0.08028	 0.0033132	   2.1199	 Done
4	    120.980	      8.189	  0.08441	 0.0033214	   2.1199	 Done
5	    111.258	      8.193	  0.03292	 0.0029437	   2.1199	 Done
6	    108.855	      7.894	  0.03814	 0.0024645	   2.1199	 Done
7	    119.289	      8.273	  0.02165	 0.0027947	   2.1199	 Done
8	    114.817	      8.046	  0.03506	 0.0029217	   2.1199	 Done
9	    124.184	      8.238	  0.07540	 0.0037340	   2.1199	 Done
10	    125.163	      8.358	  0.06047	 0.0034598	   2.1199	 Done
11	    112.904	      7.958	  0.04904	 0.0030419	   2.1199	 Done
