# Supplementary material for: Atomic resolution dynamics of cohesive interactions in phase-separated Nup98 FG domains
Source: Nat Commun. 2022 Mar 21;13:1494. doi: 10.1038/s41467-022-28821-8 (PMC8938434; doi:10.1038/s41467-022-28821-8)
Supplement: Supplementary file 4 — Supplementary Software [file 41467_2022_28821_MOESM4_ESM.zip › solution_7x_150mM_36C_beta]

$##1.0

Project:      	General Dynamic method/T1
Date:         	Friday, October 1, 2021 3:31:02 PM
User:         	enajbau
Computer:     	p1030-esna
generated by: 	Dynamics Center 2.6  (2019 Nov/26)


SECTION:	 sample information 
sample name:	 7x_36C_150mM_beta
Description/Title:	 700 MHz
Origin:	 in-house
Date of preparation:	 01 Oct 2021
Lab Book Number:	 000


SECTION:	 relevant parameters
Proton frequency[MHz]:	 700.130
X nucleus frequency[MHz]:	 70.944


SECTION:	 integrals
Mixing time [s]:	          0.0000	       0.0075000	        0.015000	        0.022500	        0.030000	        0.037500	        0.045000	        0.052500	        0.060000	        0.067500	        0.075000	        0.082500	        0.090000	        0.097500	         0.10500	         0.11250	         0.12000	         0.12750
Peak name	              I0	              I1	              I2	              I3	              I4	              I5	              I6	              I7	              I8	              I9	             I10	             I11	             I12	             I13	             I14	             I15	             I16	             I17
          1	    7.827457e+07	    6.444923e+07	    5.762804e+07	    3.763917e+07	    3.085697e+07	    2.557990e+07	    1.583448e+07	    1.785234e+07	    1.222155e+07	         8169066	         8510760	         5949475	         2561984	         5471748	         2674807	         2271195	         1321311	         1207655
          2	    1.360482e+08	    1.145928e+08	    1.040338e+08	    7.446452e+07	    6.095509e+07	    5.608085e+07	    4.243602e+07	    3.355966e+07	    2.854310e+07	    1.693915e+07	    1.922567e+07	    1.850936e+07	    1.211468e+07	    1.194653e+07	         6884287	         4063294	         6697992	         2157166
          3	    3.069328e+08	    2.830934e+08	    2.676712e+08	    2.237304e+08	    2.098168e+08	    1.988038e+08	    1.664669e+08	    1.558809e+08	    1.490229e+08	    1.214820e+08	    1.153354e+08	    1.041097e+08	    9.404606e+07	    8.963580e+07	    7.838210e+07	    6.779739e+07	    6.798326e+07	    5.922564e+07
          4	    3.794959e+08	    3.455800e+08	    3.332611e+08	    2.846792e+08	    2.650053e+08	    2.472924e+08	    2.075720e+08	    1.988231e+08	    1.885373e+08	    1.579628e+08	    1.523379e+08	    1.351557e+08	    1.139131e+08	    1.154743e+08	    9.951701e+07	    8.624084e+07	    8.332496e+07	    7.324176e+07
          5	    1.147858e+08	    9.790591e+07	    8.593032e+07	    5.786405e+07	    5.152879e+07	    4.364925e+07	    2.472730e+07	    2.227616e+07	    2.276423e+07	    1.540894e+07	    1.248572e+07	    1.059758e+07	         5622607	         5603352	         4657257	         1527983	         3939305	         2819477
          6	    1.318097e+08	    1.065678e+08	    9.826339e+07	    6.778905e+07	    5.773866e+07	    5.195207e+07	    3.707705e+07	    3.297166e+07	    2.652730e+07	    1.700241e+07	    1.768785e+07	    1.444606e+07	    1.007313e+07	    1.009787e+07	         7101010	         3312160	         5362752	         3231928
          7	    4.350979e+07	    3.401764e+07	    2.707449e+07	    1.553231e+07	    1.173820e+07	    1.137458e+07	         3101867	         3034813	         5396507	         1719065	         3142354	         1406523	         1441172	         3529510	         1126056	        193237.0	       -65385.00	       -638580.0
          8	    1.070059e+08	    8.859692e+07	    8.002483e+07	    5.186337e+07	    4.971955e+07	    3.907290e+07	    2.688282e+07	    2.679870e+07	    2.153121e+07	    1.545909e+07	         9249070	    1.003663e+07	         7773909	         4971180	         3246828	         2447970	         2804153	         4350661
          9	    2.370440e+08	    2.095598e+08	    2.021825e+08	    1.672206e+08	    1.587550e+08	    1.488795e+08	    1.198417e+08	    1.133132e+08	    1.059474e+08	    8.774162e+07	    8.071905e+07	    7.440264e+07	    5.949596e+07	    5.775727e+07	    4.956627e+07	    4.294688e+07	    4.221786e+07	    3.532060e+07
         10	    1.909928e+08	    1.677039e+08	    1.581146e+08	    1.266473e+08	    1.167352e+08	    1.086693e+08	    8.662026e+07	    7.977265e+07	    7.169678e+07	    5.656460e+07	    5.194653e+07	    4.821707e+07	    3.804254e+07	    3.638384e+07	    2.993515e+07	    2.755003e+07	    2.398703e+07	    2.074372e+07
         11	    1.494263e+08	    1.310059e+08	    1.216552e+08	    9.269379e+07	    8.287903e+07	    7.438663e+07	    5.542843e+07	    4.809537e+07	    4.411086e+07	    3.734498e+07	    2.881122e+07	    2.613849e+07	    1.823226e+07	    1.985672e+07	    1.448869e+07	    1.305608e+07	    1.173836e+07	    1.138817e+07


SECTION:	 integral errors
Mixing time [s]:	          0.0000	       0.0075000	        0.015000	        0.022500	        0.030000	        0.037500	        0.045000	        0.052500	        0.060000	        0.067500	        0.075000	        0.082500	        0.090000	        0.097500	         0.10500	         0.11250	         0.12000	         0.12750
Peak name	              I0	              I1	              I2	              I3	              I4	              I5	              I6	              I7	              I8	              I9	             I10	             I11	             I12	             I13	             I14	             I15	             I16	             I17
          1	        991483.6	         1292608	         1055656	         1152035	         1039045	         1092028	         1098831	         1091750	         1136559	         1195321	         1177080	        952559.6	         1069190	         1135877	         1203018	        998706.2	         1041096	        958320.0
          2	        991483.6	         1292608	         1055656	         1152035	         1039045	         1092028	         1098831	         1091750	         1136559	         1195321	         1177080	        952559.6	         1069190	         1135877	         1203018	        998706.2	         1041096	        958320.0
          3	        991483.6	         1292608	         1055656	         1152035	         1039045	         1092028	         1098831	         1091750	         1136559	         1195321	         1177080	        952559.6	         1069190	         1135877	         1203018	        998706.2	         1041096	        958320.0
          4	        991483.6	         1292608	         1055656	         1152035	         1039045	         1092028	         1098831	         1091750	         1136559	         1195321	         1177080	        952559.6	         1069190	         1135877	         1203018	        998706.2	         1041096	        958320.0
          5	        991483.6	         1292608	         1055656	         1152035	         1039045	         1092028	         1098831	         1091750	         1136559	         1195321	         1177080	        952559.6	         1069190	         1135877	         1203018	        998706.2	         1041096	        958320.0
          6	        991483.6	         1292608	         1055656	         1152035	         1039045	         1092028	         1098831	         1091750	         1136559	         1195321	         1177080	        952559.6	         1069190	         1135877	         1203018	        998706.2	         1041096	        958320.0
          7	        991483.6	         1292608	         1055656	         1152035	         1039045	         1092028	         1098831	         1091750	         1136559	         1195321	         1177080	        952559.6	         1069190	         1135877	         1203018	        998706.2	         1041096	        958320.0
          8	        991483.6	         1292608	         1055656	         1152035	         1039045	         1092028	         1098831	         1091750	         1136559	         1195321	         1177080	        952559.6	         1069190	         1135877	         1203018	        998706.2	         1041096	        958320.0
          9	        991483.6	         1292608	         1055656	         1152035	         1039045	         1092028	         1098831	         1091750	         1136559	         1195321	         1177080	        952559.6	         1069190	         1135877	         1203018	        998706.2	         1041096	        958320.0
         10	        991483.6	         1292608	         1055656	         1152035	         1039045	         1092028	         1098831	         1091750	         1136559	         1195321	         1177080	        952559.6	         1069190	         1135877	         1203018	        998706.2	         1041096	        958320.0
         11	        991483.6	         1292608	         1055656	         1152035	         1039045	         1092028	         1098831	         1091750	         1136559	         1195321	         1177080	        952559.6	         1069190	         1135877	         1203018	        998706.2	         1041096	        958320.0


SECTION:	 back calculated data from fit
Mixing time [s]:	          0.0000	       0.0075000	        0.015000	        0.022500	        0.030000	        0.037500	        0.045000	        0.052500	        0.060000	        0.067500	        0.075000	        0.082500	        0.090000	        0.097500	         0.10500	         0.11250	         0.12000	         0.12750
Peak name	              I0	              I1	              I2	              I3	              I4	              I5	              I6	              I7	              I8	              I9	             I10	             I11	             I12	             I13	             I14	             I15	             I16	             I17
          1	    8.093587e+07	    6.399669e+07	    5.060274e+07	    4.001202e+07	    3.163785e+07	    2.501632e+07	    1.978062e+07	    1.564071e+07	    1.236724e+07	         9778886	         7732249	         6113956	         4834358	         3822569	         3022538	         2389947	         1889752	         1494243
          2	    1.401902e+08	    1.148852e+08	    9.414789e+07	    7.715375e+07	    6.322713e+07	    5.181434e+07	    4.246160e+07	    3.479708e+07	    2.851604e+07	    2.336876e+07	    1.915059e+07	    1.569382e+07	    1.286101e+07	    1.053954e+07	         8637099	         7078062	         5800438	         4753431
          3	    3.117545e+08	    2.825185e+08	    2.560242e+08	    2.320146e+08	    2.102565e+08	    1.905389e+08	    1.726704e+08	    1.564775e+08	    1.418033e+08	    1.285051e+08	    1.164541e+08	    1.055331e+08	    9.563635e+07	    8.666768e+07	    7.854009e+07	    7.117469e+07	    6.450001e+07	    5.845127e+07
          4	    3.858823e+08	    3.506251e+08	    3.185893e+08	    2.894805e+08	    2.630314e+08	    2.389988e+08	    2.171620e+08	    1.973204e+08	    1.792917e+08	    1.629103e+08	    1.480255e+08	    1.345008e+08	    1.222118e+08	    1.110456e+08	    1.008996e+08	    9.168062e+07	    8.330398e+07	    7.569269e+07
          5	    1.199468e+08	    9.603583e+07	    7.689143e+07	    6.156340e+07	    4.929096e+07	    3.946499e+07	    3.159778e+07	    2.529888e+07	    2.025564e+07	    1.621775e+07	    1.298480e+07	    1.039633e+07	         8323857	         6664526	         5335977	         4272269	         3420608	         2738722
          6	    1.337404e+08	    1.089394e+08	    8.873748e+07	    7.228185e+07	    5.887779e+07	    4.795939e+07	    3.906573e+07	    3.182131e+07	    2.592032e+07	    2.111361e+07	    1.719827e+07	    1.400899e+07	    1.141114e+07	         9295042	         7571354	         6167310	         5023634	         4092043
          7	    4.490214e+07	    3.277858e+07	    2.392838e+07	    1.746773e+07	    1.275145e+07	         9308566	         6795257	         4960541	         3621197	         2643476	         1929739	         1408710	         1028359	        750702.7	        548013.3	        400050.0	        292036.7	        213186.9
          8	    1.100427e+08	    8.878256e+07	    7.162985e+07	    5.779103e+07	    4.662586e+07	    3.761779e+07	    3.035006e+07	    2.448646e+07	    1.975570e+07	    1.593892e+07	    1.285953e+07	    1.037508e+07	         8370626	         6753429	         5448673	         4395994	         3546692	         2861475
          9	    2.401339e+08	    2.153086e+08	    1.930498e+08	    1.730921e+08	    1.551976e+08	    1.391531e+08	    1.247673e+08	    1.118687e+08	    1.003036e+08	    8.993408e+07	    8.063659e+07	    7.230029e+07	    6.482580e+07	    5.812403e+07	    5.211510e+07	    4.672738e+07	    4.189665e+07	    3.756533e+07
         10	    1.939493e+08	    1.704286e+08	    1.497603e+08	    1.315985e+08	    1.156392e+08	    1.016154e+08	    8.929222e+07	    7.846353e+07	    6.894806e+07	    6.058656e+07	    5.323908e+07	    4.678264e+07	    4.110920e+07	    3.612378e+07	    3.174296e+07	    2.789342e+07	    2.451071e+07	    2.153824e+07
         11	    1.544698e+08	    1.315833e+08	    1.120877e+08	    9.548058e+07	    8.133402e+07	    6.928344e+07	    5.901829e+07	    5.027404e+07	    4.282536e+07	    3.648028e+07	    3.107530e+07	    2.647114e+07	    2.254913e+07	    1.920821e+07	    1.636229e+07	    1.393803e+07	    1.187295e+07	    1.011383e+07


SECTION:	 details
Fitted function:	 f(t) = Io * exp (-t/T)
Random error estimation of data:	 RMS per spectrum (or trace/plane)
Systematic error estimation of data:	 worst case per peak scenario
Fit parameter Error estimation method:	 from fit using arbitray y uncertainties
Confidence level:	 95%
Used peaks:	 automatically picked peaks
Used integrals:	 peak intensities
Used Mixing time:	 all values (including replicates) used


SECTION:	 results
Peak name	   F1 [ppm]	   F2 [ppm]	   T1 [s]	   error	   errorScale	   fitInfo
1	 -898659.575	      8.285	  0.03194	 0.0025433	   2.1199	 Done
2	 -898659.813	      8.147	  0.03768	 0.0024811	   2.1199	 Done
3	 -898658.482	      7.979	  0.07616	 0.0030964	   2.1199	 Done
4	 -898658.619	      8.186	  0.07828	 0.0031916	   2.1199	 Done
5	 -898659.596	      8.192	  0.03373	 0.0027515	   2.1199	 Done
6	 -898659.840	      7.897	  0.03657	 0.0022612	   2.1199	 Done
7	 -898658.780	      8.274	  0.02383	 0.0028841	   2.1199	 Done
8	 -898659.233	      8.047	  0.03494	 0.0026902	   2.1199	 Done
9	 -898658.297	      8.237	  0.06873	 0.0032474	   2.1199	 Done
10	 -898658.195	      8.357	  0.05801	 0.0024973	   2.1199	 Done
11	 -898659.433	      7.958	  0.04677	 0.0025516	   2.1199	 Done
