# Supplementary material for: Atomic resolution dynamics of cohesive interactions in phase-separated Nup98 FG domains
Source: Nat Commun. 2022 Mar 21;13:1494. doi: 10.1038/s41467-022-28821-8 (PMC8938434; doi:10.1038/s41467-022-28821-8)
Supplement: Supplementary file 4 — Supplementary Software [file 41467_2022_28821_MOESM4_ESM.zip › TRACT_fits.ipynb]

# %% [markdown]
# TRACT data fits

# %% [markdown]
Import required modules

# %% [code]
import scipy.optimize as optimization
import numpy as np
from numpy.random import rand
from numpy.random import seed
import math
import matplotlib.pyplot as plt
import pandas as pd
%matplotlib inline

# %% [markdown]
Define **protein sequence**

# %% [code]
res_names = [ 'G1', 'G2', 'L3', 'F4', 'G5', 'G6', 'N7', 'T8', 'Q9', 'A11', 'T12']
NUM_OF_RESIDUES = len(res_names)

# %% [markdown]
**Read intensity files** in and store:
 - proton frequency
 - 15N frequency
 - relaxation delays
 - peak intensities

# %% [code]
def read_files(alpha_intensities, beta_intensities):
    fp_a = open(alpha_intensities, "r")
    fp_b = open(beta_intensities, "r")
    
    lines_a = fp_a.readlines()
    lines_b = fp_b.readlines()
    
    field_strength = float(lines_a[18].split()[-1])  #proton freq on line 19, last element
    X_freq = float(lines_a[19].split()[-1])  #15N freq on line 19, last element
    
    increments_a = np.array(lines_a[23].split()[3:], dtype = 'float')
    increments_b = np.array(lines_b[23].split()[3:], dtype = 'float')
    
    intensities_a = []
    intensities_b = []
    
    for line in range(25, 25+NUM_OF_RESIDUES):
        intensities_a.append(np.array(lines_a[line].split()[1:], dtype = 'float'))
        intensities_b.append(np.array(lines_b[line].split()[1:], dtype = 'float'))

    df_intensities_a = pd.DataFrame(intensities_a)
    df_intensities_b = pd.DataFrame(intensities_b)
    
    #scale intensities to 1 by dividing intensities by the first column
    df_intensities_a.iloc[:,0:] = df_intensities_a.iloc[:,0:].div(df_intensities_a.iloc[:,0], axis = 0)
    df_intensities_b.iloc[:,0:] = df_intensities_b.iloc[:,0:].div(df_intensities_b.iloc[:,0], axis = 0)
    
    fp_a.close()
    fp_b.close()
    
    return field_strength, X_freq, df_intensities_a, df_intensities_b, increments_a, increments_b

# %% [markdown]
Define function to **fit and plot R1 rates** 

# %% [code]
def fit_R1_rates(df_intensities_a, df_intensities_b, increments_a, increments_b):
    #SET SUBPLOT VISUALIZATION

    fig, axs = plt.subplots(6,2)
    fig.set_figheight(20)
    fig.set_figwidth(10)
    fig.tight_layout(pad = 3.0)


    #DEFINE EXPONENTIAL DECAY FIT FUNCTION

    def exp_dec(t, I0, T1):
        return I0*np.exp(-t / T1)


    #FIT ALPHA RELAXATION VALUES

    #df_a = pd.read_csv(alpha_intensities, header = None, delim_whitespace=True)
    #increments_a = np.linspace(0,alpha_max_del,alpha_num_points)  #relaxation delays

    #res_names = [ 'G1', 'G2', 'L3', 'F4', 'G5', 'G6', 'N7', 'T8', 'Q9', 'A11', 'T12']
    #df_a.set_axis([ 'G1', 'G2', 'L3', 'F4', 'G5', 'G6', 'N7', 'T8', 'Q9', 'A11', 'T12'], axis = 0, inplace = True)

    t1_a = np.zeros(len(df_intensities_a.index))  #array containing r1 values for alpha state
    t1err_a = np.zeros(len(df_intensities_a.index))  #array containing 1SD errors for r1 values, calculated from the diagonal of the covariance matrix
    I0_a = np.zeros(len(df_intensities_a.index))

    for index, row in df_intensities_a.iterrows(): #fit exp_dec for each row
        p0 = (row[0], 0.01)  #initial guesses for curve fit: I0 - first point, T1 - 10 ms
        params, pcov = optimization.curve_fit(exp_dec, increments_a, row, p0)
    
        #store fit parameters
        I0_a[index] = params[0]
        t1_a[index] = params[1]
        t1err_a[index] = np.sqrt(np.diag(pcov)[1])

    
    #FIT BETA RELAXATION VALUES

    #df_b = pd.read_csv(beta_intensities, header = None, delim_whitespace=True)
    #increments_b = np.linspace(0,beta_max_del,beta_num_points)  #relaxation delays

    #df_a.set_axis([ 'G1', 'G2', 'L3', 'F4', 'G5', 'G6', 'N7', 'T8', 'Q9', 'A11', 'T12'], axis = 0, inplace = True)

    t1_b = np.zeros(len(df_intensities_b.index))  #array containing r1 values for alpha state
    t1err_b = np.zeros(len(df_intensities_b.index))  #array containing 1SD errors for R1 values, calculated (sqrt) from the diagonal of the covariance matrix
    I0_b = np.zeros(len(df_intensities_b.index))

    for index, row in df_intensities_b.iterrows(): #fit exp_dec for each row
        p0 = (row[0], 0.01)  #initial guesses for curve fit: I0 - first point, T1 - 10 ms
        params, pcov = optimization.curve_fit(exp_dec, increments_b, row, p0)
    
        #store fit parameters
        I0_b[index] = params[0]
        t1_b[index] = params[1]
        t1err_b[index] = np.sqrt(np.diag(pcov)[1])

    
    #PLOT CURVES
    for index in range(len(res_names)):
        #plot original data
        axs[int(index / 2),index % 2].scatter(increments_a, df_intensities_a.iloc[[index]], color = '#1f77b4')
        axs[int(index / 2),index % 2].scatter(increments_b, df_intensities_b.iloc[[index]], color = '#ff7f0e')
        #plot fits
        x_line_a = np.arange(min(increments_a), max(increments_a), 0.001)
        y_line_a = exp_dec(x_line_a, I0_a[index], t1_a[index])
        axs[int(index / 2),index % 2].plot(x_line_a, y_line_a, color = '#1f77b4', label = "alpha: {:.3f} s".format(t1_a[index]))
    
        x_line_b = np.arange(min(increments_b), max(increments_b), 0.001)
        y_line_b = exp_dec(x_line_b, I0_b[index], t1_b[index])
        axs[int(index / 2),index % 2].plot(x_line_b, y_line_b, color = '#ff7f0e', label = "beta: {:.3f} s".format(t1_b[index]))
        leg = axs[int(index / 2),index % 2].legend()
    
        axs[int(index / 2),index % 2].set_title(res_names[index])
        
    return(t1_a, t1err_a, t1_b, t1err_b)


# %% [markdown]
**Calculate R1 rates** and **rotational correlation** times (tauc)

# %% [code]
def calc_tauc(t1_a, t1err_a, t1_b, t1err_b, field_strength):
    NUM_OF_MC_RUNS = 10000
    
    #PHYSICAL CONSTANTS
    MU0 = 1.26e-6
    GAMMA_H = 2.67513e8
    GAMMA_N = -2.71e7
    H_PLANCK_CNST = 6.63e-34
    B0 = field_strength / 600 * 14.0921
    ANGLE = 1.868914
    R_HN = 1.02e-10
    DELTA_DELTA = 1.6e-4
    
    P = MU0 * GAMMA_H * GAMMA_N * H_PLANCK_CNST / (16 * (np.pi**2) * np.sqrt(2) * (R_HN**3))
    DELTA_N = GAMMA_N * B0 * DELTA_DELTA / (3 * np.sqrt(2))
    
    #CONSTANT APPEARING IN FINAL EQUATION from Lee et al 2006
    MULTIPLIER = 1 / (ANGLE * P * DELTA_N)
    
    deltaRs = 1 / t1_b - 1 / t1_a  #difference of R1 rates
    list_of_errors = np.sqrt((t1err_a * t1_a **-2)**2 + (t1err_b * t1_b **-2)**2)
    list_of_init_guesses = [1e-9] * NUM_OF_RESIDUES
    matrix_of_solutions = np.zeros((NUM_OF_RESIDUES,NUM_OF_MC_RUNS))  #contains solutions of MC runs, errors calculated from SD of each series of MC Runs
    list_of_exact_solutions = np.zeros(NUM_OF_RESIDUES)  #contains rotational correlation times
    
    for i in range(len(deltaRs)):
        #solve equation for measured values
        deltaR_exact = deltaRs[i]
        func_exact = lambda x: 1.6*x + 1.2*x/(1+(X_freq * 10 **6) **2/(4*3.14**2)*x**2)-deltaR_exact*MULTIPLIER
        x_initial_guess_exact = list_of_init_guesses[i]
        x_solution_exact = optimization.fsolve(func_exact, x_initial_guess_exact)
        list_of_exact_solutions[i] = x_solution_exact
    
        for j in range(NUM_OF_MC_RUNS):
            #solve equation NUM_OF_MC_RUNS times with an error on A to obtain errors
            deltaR = deltaRs[i] + np.random.normal(loc = 0.0, scale = list_of_errors[i]) 
            func = lambda x: 1.6*x + 1.2*x/(1+(X_freq * 10 **6)**2/(4*3.14**2)*x**2)-deltaR*MULTIPLIER
    
            x_initial_guess = list_of_init_guesses[i]
    
            x_solution = optimization.fsolve(func, x_initial_guess) #individual solution for on MC iteration
    
            matrix_of_solutions[i,j] = x_solution # write individual solution into matrix of solutions, where row i contains all solutions for one residue
    
    list_of_SDs = np.array(matrix_of_solutions).std(1) #thus we get the SD of each column, with std(0) each row
    
    print("Rotational correlation times are: ")
    for i in range(NUM_OF_RESIDUES):
        print("{}: {:.2f} \u00B1 {:.2f} ns".format(res_names[i], list_of_exact_solutions[i]* 10**9, list_of_SDs[i]* 10**9))
        
    return list_of_exact_solutions, list_of_SDs
    
    #plt.hist(matrix_of_solutions[1,], bins=100)
    #plt.show()

# %% [markdown]
Define function to do evalution from **start to finish** (from intensities to rotational correlation times) and plot tauc-s

# %% [code]
def evaluate_TRACT(alpha_intensities, beta_intensities):
    field_strength, X_freq, df_intensities_a, df_intensities_b, increments_a, increments_b = read_files(alpha_intensities, beta_intensities)
    t1_a, t1err_a, t1_b, t1err_b = fit_R1_rates(df_intensities_a, df_intensities_b, increments_a, increments_b)
    list_of_exact_solutions, list_of_SDs = calc_tauc(t1_a, t1err_a, t1_b, t1err_b, field_strength)
    
    #PLOT TAUC VALUES
    plt.scatter(res_names, list_of_exact_solutions * 10**9)
    plt.plot(res_names, list_of_exact_solutions * 10**9, color = '#1f77b4')
    plt.errorbar(res_names, list_of_exact_solutions * 10**9, yerr = list_of_SDs * 10**9, color = '#1f77b4')
    plt.title("Rotational correlation times")
    
    return list_of_exact_solutions, list_of_SDs

# %% [markdown]
# Temperature dependence - Figure 4b

# %% [markdown]
## Gel 36 °C
Full-length, v6, 36 °C, 150 mM NaCl, 600 MHz

**Spectra measured in:** 
 - alpha state: P:\Win_Documents\Spectra\nmr600ss\NUP_noHisv6_150mMNaCl_4\5
 - beta state: P:\Win_Documents\Spectra\nmr600ss\NUP_noHisv6_150mMNaCl_4\7

# %% [code]
ALPHA_INTENSITIES = "gel_150mM_36C_alpha"
BETA_INTENSITIES = "gel_150mM_36C_beta" 

tauc_gel150mM36C, errors_gel150mM36C = evaluate_TRACT(ALPHA_INTENSITIES, BETA_INTENSITIES)
print("Average tauc is: {:.2f} ns".format(np.average(tauc_gel150mM36C)* 10**9 ))

# %% [markdown]
## Gel 24 °C
Full-length, v6, 24 °C, 150 mM NaCl, 600 MHz

**Spectra measured in:** 
 - alpha state: P:\Win_Documents\Spectra\nmr600ss\NUP_noHisv6_150mMNaCl_296p6K\1044 (copied from 44)
 - beta state: P:\Win_Documents\Spectra\nmr600ss\NUP_noHisv6_150mMNaCl_296p6K\1046 (copied from 46)
 
Both experiments were copied over from their originals and processed again using tf3 and tf2. This allows the pseudo 3D spectrum to be directly analyzed in the Dynamics Center.

# %% [code]
ALPHA_INTENSITIES = "gel_150mM_24C_alpha"
BETA_INTENSITIES = "gel_150mM_24C_beta" 

tauc_gel150mM24C, errors_gel150mM24C = evaluate_TRACT(ALPHA_INTENSITIES, BETA_INTENSITIES)
print("Average tauc is: {:.2f} ns".format(np.average(tauc_gel150mM24C)* 10**9 ))

# %% [markdown]
## Solution full-length 24 °C

Full-length, v6, 24 °C, 150 mM NaCl, 700 MHz, solution

**Spectra measured in:** 
 - alpha state: P:\Win_Documents\Spectra\nmr700ox\20201026_NUPv6_centr25C_Gorlich_TRACT\1022 (copied from 22)
 - beta state: P:\Win_Documents\Spectra\nmr700ox\20201026_NUPv6_centr25C_Gorlich_TRACT\1023 (copied from 23)
 
Both experiments were copied over from their originals and processed again using tf3 and tf2. This allows the pseudo 3D spectrum to be directly analyzed in the Dynamics Center.

# %% [code]
ALPHA_INTENSITIES = "solution_150mM_24C_alpha"
BETA_INTENSITIES = "solution_150mM_24C_beta" 

tauc_solution150mM24C, errors_solution150mM24C = evaluate_TRACT(ALPHA_INTENSITIES, BETA_INTENSITIES)

# %% [markdown]
## Solution 7x 24 °C

7x, 24 °C, 150 mM NaCl, 700 MHz, solution

**Spectra measured in:** 
 - alpha state: P:\Win_Documents\Spectra\nmr700ox\20201026_NUPv6_centr25C_Gorlich_TRACT\1021 (copied from 21)
 - beta state: P:\Win_Documents\Spectra\nmr700ox\20201026_NUPv6_centr25C_Gorlich_TRACT\1022 (copied from 22)
 
Both experiments were copied over from their originals and processed again using tf3 and tf2. This allows the pseudo 3D spectrum to be directly analyzed in the Dynamics Center.

# %% [code]
ALPHA_INTENSITIES = "solution_7x_150mM_24C_alpha"
BETA_INTENSITIES = "solution_7x_150mM_24C_beta" 

tauc_solution_7x_150mM24C, errors_solution_7x_150mM24C = evaluate_TRACT(ALPHA_INTENSITIES, BETA_INTENSITIES)

# %% [markdown]
## Solution 7x 36 °C

7x, 36 °C, 150 mM NaCl, 700 MHz, solution

**Spectra measured in:** 
 - alpha state: P:\Win_Documents\Spectra\nmr700cryo\7x_15N\1020 (copied from 20)
 - beta state: P:\Win_Documents\Spectra\nmr700cryo\7x_15N\1021 (copied from 21)
 
Both experiments were copied over from their originals and processed again using tf3 and tf2. This allows the pseudo 3D spectrum to be directly analyzed in the Dynamics Center.

# %% [code]
ALPHA_INTENSITIES = "solution_7x_150mM_36C_alpha"
BETA_INTENSITIES = "solution_7x_150mM_36C_beta" 

tauc_solution_7x_150mM36C, errors_solution_7x_150mM36C = evaluate_TRACT(ALPHA_INTENSITIES, BETA_INTENSITIES)

# %% [markdown]
## Plot Figure 4b

# %% [code]
res_names_full_seq = [ 'G1', 'G2', 'L3', 'F4', 'G5', 'G6', 'N7', 'T8', 'Q9', 'P10', 'A11', 'T12']
conditions = ['gel36', 'gel24', 'sol24', 'sol7x24', 'sol7x36']

tauc_s = [tauc_gel150mM36C, tauc_gel150mM24C, tauc_solution150mM24C, tauc_solution_7x_150mM24C, tauc_solution_7x_150mM36C]
errors = [errors_gel150mM36C, errors_gel150mM24C, errors_solution150mM24C, errors_solution_7x_150mM24C, errors_solution_7x_150mM36C]

#Insert P10 as none for plotting
tauc_s_all = []
for arr in tauc_s:
    tauc_s_all.append(np.insert(arr, 9, None))

errors_all = []
for arr in errors:
    errors_all.append(np.insert(arr, 9, None))

colors = ['#1f77b4', '#ff7f0e', '#2ca02c', '#d62728', '#17becf']
for i in range(len(tauc_s_all)):
    plt.scatter(res_names_full_seq, tauc_s_all[i] * 10**9, color = colors[i])
    plt.plot(res_names_full_seq, tauc_s_all[i] * 10**9, color = colors[i], label = conditions[i])
    plt.errorbar(res_names_full_seq, tauc_s_all[i] * 10**9, yerr = errors_all[i] * 10**9, color = colors[i], solid_capstyle='projecting', capsize=3)
    plt.title("Temperature dependence")
    plt.legend(loc = 'upper left')
plt.savefig('temp_dep_TRACT.pdf')

# %% [markdown]
# Salt titration - Figure 5c

# %% [markdown]
## 75 mM NaCl gel
Full-length, v6, 36 °C, 75 mM NaCl, 600 MHz

**Spectra measured in:** 
 - alpha state: P:\Win_Documents\Spectra\nmr600ss\NUP_noHisv6_75mMNaCl_4\5
 - beta state: P:\Win_Documents\Spectra\nmr600ss\NUP_noHisv6_75mMNaCl_4\7

# %% [code]
ALPHA_INTENSITIES = "gel_75mM_36C_alpha"
BETA_INTENSITIES = "gel_75mM_36C_beta" 

tauc_gel75mM36C, errors_gel75mM36C = evaluate_TRACT(ALPHA_INTENSITIES, BETA_INTENSITIES)

# %% [markdown]
## 150 mM NaCl

Full-length, v6, 36 °C, 150 mM NaCl, 600 MHz

**Spectra measured in:** 
 - alpha state: P:\Win_Documents\Spectra\nmr600ss\NUP_noHisv6_150mMNaCl_4\5
 - beta state: P:\Win_Documents\Spectra\nmr600ss\NUP_noHisv6_150mMNaCl_4\7

# %% [code]
ALPHA_INTENSITIES = "gel_150mM_36C_alpha"
BETA_INTENSITIES = "gel_150mM_36C_beta" 

tauc_gel150mM36C, errors_gel150mM36C = evaluate_TRACT(ALPHA_INTENSITIES, BETA_INTENSITIES)

# %% [markdown]
## 200 mM NaCl

Full-length, v6, 36 °C, 200 mM NaCl, 600 MHz

**Spectra measured in:** 
 - alpha state: P:\Win_Documents\Spectra\nmr600ss\NUP_noHisv6_200mMNaCl_4\5
 - beta state: P:\Win_Documents\Spectra\nmr600ss\NUP_noHisv6_200mMNaCl_4\7

# %% [code]
ALPHA_INTENSITIES = "gel_200mM_36C_alpha"
BETA_INTENSITIES = "gel_200mM_36C_beta" 

tauc_gel200mM36C, errors_gel200mM36C = evaluate_TRACT(ALPHA_INTENSITIES, BETA_INTENSITIES)

# %% [markdown]
## 300 mM NaCl

Full-length, v6, 36 °C, 300 mM NaCl, 600 MHz

**Spectra measured in:** 
 - alpha state: P:\Win_Documents\Spectra\nmr600ss\NUP_noHisv6_300mMNaCl_4\5
 - beta state: P:\Win_Documents\Spectra\nmr600ss\NUP_noHisv6_300mMNaCl_4\7

# %% [code]
ALPHA_INTENSITIES = "gel_300mM_36C_alpha"
BETA_INTENSITIES = "gel_300mM_36C_beta" 

tauc_gel300mM36C, errors_gel300mM36C = evaluate_TRACT(ALPHA_INTENSITIES, BETA_INTENSITIES)

# %% [markdown]
## 600 mM NaCl

Full-length, v6, 36 °C, 600 mM NaCl, 600 MHz

**Spectra measured in:** 
 - alpha state: P:\Win_Documents\Spectra\nmr600ss\NUP_noHisv6_600mMNaCl_4\5
 - beta state: P:\Win_Documents\Spectra\nmr600ss\NUP_noHisv6_600mMNaCl_4\7

# %% [code]
ALPHA_INTENSITIES = "gel_600mM_36C_alpha"
BETA_INTENSITIES = "gel_600mM_36C_beta" 

tauc_gel600mM36C, errors_gel600mM36C = evaluate_TRACT(ALPHA_INTENSITIES, BETA_INTENSITIES)

# %% [markdown]
## Plot Figure 5c

# %% [code]
res_names_full_seq = [ 'G1', 'G2', 'L3', 'F4', 'G5', 'G6', 'N7', 'T8', 'Q9', 'P10', 'A11', 'T12']
NaCl_concentrations = [75, 150, 200, 300, 600]

tauc_s = [tauc_gel75mM36C, tauc_gel150mM36C, tauc_gel200mM36C, tauc_gel300mM36C, tauc_gel600mM36C]
errors = [errors_gel75mM36C, errors_gel150mM36C, errors_gel200mM36C, errors_gel300mM36C, errors_gel600mM36C]

#Insert P10 as none for plotting
tauc_s_all = []
for arr in tauc_s:
    tauc_s_all.append(np.insert(arr, 9, None))

errors_all = []
for arr in errors:
    errors_all.append(np.insert(arr, 9, None))

colors = ['#1f77b4', '#ff7f0e', '#2ca02c', '#d62728', '#17becf']
for i in range(len(tauc_s_all)):
    plt.scatter(res_names_full_seq, tauc_s_all[i] * 10**9, color = colors[i])
    plt.plot(res_names_full_seq, tauc_s_all[i] * 10**9, color = colors[i], label = NaCl_concentrations[i])
    plt.errorbar(res_names_full_seq, tauc_s_all[i] * 10**9, yerr = errors_all[i] * 10**9, color = colors[i], solid_capstyle='projecting', capsize=3)
    plt.title("Residue-specific dynamics of gel state at different [NaCl]")
    plt.legend(loc = 'upper left')
plt.savefig('salt_conc_TRACT.pdf')

# %% [markdown]
# Effect of no salt - Figure 4c

# %% [markdown]
## Solution 7x 24 °C

7x, 24 °C, 0 mM NaCl, 600 MHz, solution

**Spectra measured in:** 
 - alpha state: P:\Win_Documents\Spectra\nmr600neo\NUP7x_26Ccentr_TRACT_noNaCl\20000 (copied from 20)
 - beta state: P:\Win_Documents\Spectra\nmr600neo\NUP7x_26Ccentr_TRACT_noNaCl\20001 (copied from 21)
 
Both experiments were copied over from their originals and processed again using tf3 and tf2. This allows the pseudo 3D spectrum to be directly analyzed in the Dynamics Center.

# %% [code]
ALPHA_INTENSITIES = "solution_7x_0mM_24C_alpha"
BETA_INTENSITIES = "solution_7x_0mM_24C_beta" 

tauc_solution_7x_0mM24C, errors_solution_7x_0mM24C = evaluate_TRACT(ALPHA_INTENSITIES, BETA_INTENSITIES)

# %% [markdown]
## Solution v6 24 °C

v6, 24 °C, 0 mM NaCl, 600 MHz, solution

**Spectra measured in:** 
 - alpha state: P:\Win_Documents\Spectra\nmr600neo\NUP_26Ccentr_TRACT_noNaCl\20000 (copied from 20)
 - beta state: P:\Win_Documents\Spectra\nmr600neo\NUP_26Ccentr_TRACT_noNaCl\20001 (copied from 21)
 
Both experiments were copied over from their originals and processed again using tf3 and tf2. This allows the pseudo 3D spectrum to be directly analyzed in the Dynamics Center.

# %% [code]
ALPHA_INTENSITIES = "solution_0mM_24C_alpha"
BETA_INTENSITIES = "solution_0mM_24C_beta" 

tauc_solution_0mM24C, errors_solution_0mM24C = evaluate_TRACT(ALPHA_INTENSITIES, BETA_INTENSITIES)

# %% [markdown]
## Plot Figure 4c

# %% [code]
res_names_full_seq = [ 'G1', 'G2', 'L3', 'F4', 'G5', 'G6', 'N7', 'T8', 'Q9', 'P10', 'A11', 'T12']
conditions = ['7x_0', '7x_150', 'v6_0', 'v6_150']

tauc_s = [tauc_solution_7x_0mM24C, tauc_solution_7x_150mM24C, tauc_solution_0mM24C, tauc_solution150mM24C]
errors = [errors_solution_7x_0mM24C, errors_solution_7x_150mM24C, errors_solution_0mM24C, errors_solution150mM24C]

#Insert P10 as none for plotting
tauc_s_all = []
for arr in tauc_s:
    tauc_s_all.append(np.insert(arr, 9, None))

errors_all = []
for arr in errors:
    errors_all.append(np.insert(arr, 9, None))

colors = ['#1f77b4', '#ff7f0e', '#2ca02c', '#d62728', '#17becf']
for i in range(len(tauc_s_all)):
    plt.scatter(res_names_full_seq, tauc_s_all[i] * 10**9, color = colors[i])
    plt.plot(res_names_full_seq, tauc_s_all[i] * 10**9, color = colors[i], label = conditions[i])
    plt.errorbar(res_names_full_seq, tauc_s_all[i] * 10**9, yerr = errors_all[i] * 10**9, color = colors[i], solid_capstyle='projecting', capsize=3)
    plt.title("Effect of no NaCl")
    plt.legend(loc = 'upper left')
plt.savefig('noNaCl_TRACT.pdf')
