# Supplementary material for: Atomic resolution dynamics of cohesive interactions in phase-separated Nup98 FG domains
Source: Nat Commun. 2022 Mar 21;13:1494. doi: 10.1038/s41467-022-28821-8 (PMC8938434; doi:10.1038/s41467-022-28821-8)
Supplement: Supplementary file 5 — Supplementary_File_1TRACT_Fits [file 41467_2022_28821_MOESM5_ESM.zip]

Archive with 1 entries (1 files):
- TRACT_fits.7z
