# Supplementary material for: Atomic resolution dynamics of cohesive interactions in phase-separated Nup98 FG domains
Source: Nat Commun. 2022 Mar 21;13:1494. doi: 10.1038/s41467-022-28821-8 (PMC8938434; doi:10.1038/s41467-022-28821-8)
Supplement: Supplementary file 7 — Source Data [file 41467_2022_28821_MOESM7_ESM.xlsx]

## Sheet: Fig.1d
Figure 1d: Phase separation of 20 μM prf.GLFG52x12 at 150 mM NaCl

## Sheet: Fig.1e
Figure 1e: Temperature-dependent DLS experiment of prf.GLFG52x12
	Heating			Cooling
	Temperature (℃)	Radius (nm)		Temperature (℃)	Radius (nm)
	2.7	6.5		40.934	1157.29
	3	4.8		40.251	1127.7
	4.3	5.3		38.747	1170.11
	5.9	4.6		35.226	1061.95
	7.4	5.9		32.376	1354.17
	8.1	6.4		30.162	1029.54
	9.9	5		27.15	1103.19
	10.9	5.3		23.66	886.279
	11.9	4.5		20.072	324.893
	13.1	5.6		17.658	187.917
	14.1	3.9		16.467	109.141
	15	5.4		16.3	122.652
	15.7	4.7		16.167	79.648
	15.517	6.2		16.103	44.096
	16.215	21.433		16.039	61.634
	17	32.5		16.021	67.065
	17.563	94.16		16.012	68.267
	19.232	138.721		16.006	49.413
	20.569	290.075		16.003	41.682
	21.947	358.429		16.002	52.61
	24.837	630.105		16.001	76.591
	26.961	820.915		16	47.995
	28.561	790.453		16.001	59.409
	29.911	848.932		16	67.929
	31.24	870.197		15.999	6.2
	32.606	949.546		15.9	4.6
	34.223	981.008		14.8	4.3
	35.483	1004.37		13.7	6
	37.294	994.182		12.5	5.3
	39.128	1026.88		11.3	7
	39.822	1022.72		10.7	5.6
	40.215	1057.48		8.4	6.1
	40.374	1132.08		7.9	6.1
	40.423	1164.23		6.8	6
	40.475	1148.05		4.6	6.4
	40.495	1135.86		3.4	5.8
				2.9	6.2
				2.5	5.4

## Sheet: Fig.1f
Figure 1f: Phase diagram of prf.GLFG52x12 detemined by DLS measurements
	NaCl	75mM						150mM						600mM
		Concentration (μM)	transition temperature (℃)					Concentration (μM)	transition temperature (℃)					Concentration (μM)	transition temperature (℃)
			Meas 1	Meas 2	Meas 3	Average	SD		Meas 1	Meas 2	Meas 3	Average	SD		Meas 1	Meas 2	Meas 3	Average	SD
		2.5	44	37	36	39	4.3589	2.5	30.5	29	32.5	30.6667	1.75594	2.5	18	17	17.5	17.5	0.5
		5	31	28.5	27.5	29	1.80278	5	20.5	22	26	22.8333	2.84312	5	15	12	15	14	1.73205
		10	27	25	28	26.6667	1.52753	10	21	17	19	19	2	25	11	9	10	10	1
		25	23.5	20.5	19.5	21.1667	2.08167	25	13.2	16.7	13.5	14.4667	1.93993	50	7.5	8	6	7.16667	1.04083
		50	17	16	18.5	17.1667	1.25831	50	10	15	13	12.6667	2.51661	100	6	4.5	6	5.5	0.866025
		100	14	8.5	13	11.8333	2.92973	100	8.3	6.9	7	7.4	0.781025	200	3	3	3.5	3.16667	0.288675
		200	6.5	6	7	6.5	0.5	200	6	5.5	4	5.16667	1.04083
		500	4.5	3	5	4.16667	1.04083	500	2.2	2.4	2.5	2.36667	0.152753

## Sheet: Fig.2a
Fig.2a: FRAP of Mac98A/ prf.GLFG52x12 phases
		Normalized recovery
	Time (s)	Mac98A	prf.GLFG52x12
	0	0	0
	2	0.00230684	0.0558217
	4	0.00593665	0.102762
	6	0.00365526	0.147204
	8	0.00255763	0.194343
	10	0.00332052	0.235006
	12	0.00897166	0.277781
	14	0.00361117	0.307355
	16	0.00826436	0.356692
	18	0.0102978	0.384086
	20	0.011268	0.400146
	22	0.013246	0.441644
	24	0.0141135	0.466339
	26	0.00416828	0.484853
	28	0.0121671	0.51206
	30.003	0.0145166	0.527779
	32.003	0.0110971	0.539196
	34.003	0.00922216	0.566679
	36.003	0.00932088	0.582064
	38	0.0131549	0.602736
	40	0.0186846	0.616223
	42.003	0.0132041	0.647474
	44.003	0.0136626	0.659246
	46.003	0.0179729	0.660011
	48.003	0.0185234	0.671318
	50.003	0.0153186	0.694752
	52.003	0.0190248	0.693596
	54.003	0.0180357	0.700789
	56.003	0.0158702	0.699244
	58.003	0.0172058	0.735212
	60.003	0.018201	0.748082
	62.003	0.0210828	0.749513
	64.003	0.017463	0.753095
	66.003	0.0237358	0.763693
	68.003	0.0259389	0.783846
	70.003	0.0194739	0.801445
	72.003	0.0286467	0.791124
	74.003	0.0275589	0.803753
	76.003	0.0300679	0.808527
	78.003	0.0266436	0.808872
	80.003	0.0284003	0.823136
	82.003	0.0297609	0.826103
	84.003	0.0272618	0.836318
	86.003	0.0283765	0.842964
	88.003	0.0225285	0.835329
	90.003	0.0256638	0.854739
	92.003	0.0291036	0.870206
	94.003	0.0295953	0.868309
	96.003	0.0234235	0.86874
	98.003	0.0255769	0.878547
	100.003	0.027775	0.869062
	102.005	0.0330752	0.87474
	104.005	0.0322286	0.898983
	106.005	0.0317175	0.898967
	108.003	0.0348414	0.899002
	110.003	0.0238482	0.90476
	112.005	0.0307013	0.912713
	114.005	0.038642	0.914624
	116.005	0.0340151	0.913096
	118.005	0.0368669	0.907655
	120.005	0.0335917	0.931904
	122.005	0.037365	0.925391
	124.005	0.0336679	0.933937
	126.005	0.0385521	0.938583
	128.005	0.0318567	0.946163
	130.005	0.0345104	0.93959
	132.005	0.0306032	0.939078
	134.005	0.0374574	0.951925
	136.005	0.0284356	0.952114
	138.005	0.0284171	0.947504
	140.005	0.0272978	0.948534
	142.005	0.0281799	0.957297
	144.005	0.033694	0.961413
	146.005	0.0337015	0.982966
	148.005	0.0340376	0.976533
	150.005	0.0354452	0.97183
	152.005	0.031567	0.965657
	154.005	0.0353352	0.960238
	156.005	0.0380922	0.9731
	158.005	0.0307236	0.978595

## Sheet: Fig.4b
Fig.4b: Residue-specific correlation times as determined by TRACT
		prf.GLFG52x12 24℃ in FG phase		prf.GLFG52x12 36℃ in FG phase		prf.GLFG52x12 24℃ in aqueous phase		prf.GLFG7x12 24℃ in aqueous phase		prf.GLFG7x12 36℃ in aqueous phase
	Residue	Correlation time (ns)	SD	Correlation time (ns)	SD	Correlation time (ns)	SD	Correlation time (ns)	SD	Correlation time (ns)	SD
	G1	4.72	0.93	7.77	0.7	1.31	0.11	0.65	0.12	0	0.8
	G2	4.4	0.72	8.07	0.52	1.34	0.08	0.75	0.07	0.16	0.54
	L3	6.52	0.67	13.69	0.89	1.3	0.12	0.61	0.06	0.3	0.16
	F4	8.97	0.58	11.97	0.56	1.4	0.07	0.64	0.06	0.41	0.15
	G5	6.8	0.25	10.52	0.36	1.31	0.07	0.71	0.11	0	0.77
	G6	4.2	1	10.02	1.76	1.26	0.1	0.75	0.06	0.5	0.5
	N7	6.25	1.21	10.92	0.91	1.37	0.18	0.89	0.17	0	1.66
	T8	6.28	1.04	11.07	0.79	1.35	0.1	0.57	0.1	0.05	0.67
	Q9	6.17	1.5	13.41	0.99	1.43	0.09	0.84	0.08	0.57	0.2
	P10	-	-	-	-	-	-	-	-	-	-
	A11	6.12	2.2	12.76	1.02	1.36	0.1	0.71	0.08	0.31	0.25
	T12	4.74	1.05	11.36	1.47	1.22	0.08	0.82	0.05	0.44	0.36

## Sheet: Fig.4c
Fig.4c: Residue-specific correlation times as determined by TRACT
		prf.GLFG52x12, 0 mM NaCl		prf.GLFG52x12, 150 mM NaCl		prf.GLFG7x12, 0 mM NaCl		prf.GLFG7x12, 150 mM NaCl
	Residue	Correlation time (ns)	SD	Correlation time (ns)	SD	Correlation time (ns)	SD	Correlation time (ns)	SD
	G1	1.06	0.11	1.31	0.11	0.22	0.26	0.65	0.12
	G2	1.06	0.07	1.34	0.08	0.61	0.12	0.75	0.07
	L3	0.96	0.14	1.3	0.12	0.49	0.12	0.61	0.06
	F4	1.04	0.13	1.4	0.07	0.47	0.11	0.64	0.06
	G5	1	0.08	1.31	0.07	0.15	0.17	0.71	0.11
	G6	1.13	0.11	1.26	0.1	0.63	0.14	0.75	0.06
	N7	1.47	0.27	1.37	0.18	0.96	0.34	0.89	0.17
	T8	1.01	0.13	1.35	0.1	0.45	0.18	0.57	0.1
	Q9	1.09	0.14	1.43	0.09	0.57	0.15	0.84	0.08
	P10	-	-	-	-	-	-	-	-
	A11	1.07	0.13	1.36	0.1	0.63	0.21	0.71	0.08
	T12	1.24	0.08	1.22	0.08	0.39	0.16	0.82	0.05

## Sheet: Fig.5a
Figure 5a: Phase separation of 10 μM prf.GLFG52x12 at different [NaCl]

## Sheet: Fig.5b
Fig.5b: FRAP of gel state prf.GLFG52x12 at 150/600 mM NaCl
		150 mM NaCl									600 mM NaCl
		Normalized recovery									Normalized recovery
	Time (s)	Measurement 1	Measurement 2	Measurement 3	Measurement 4	Measurement 5	Measurement 6	Average	SD		Measurement 1	Measurement 2	Measurement 3	Measurement 4	Average	SD
	0	0	0	0	0	0	0	0	0		0	0	0	0	0	0
	2	0.0545994	0.0502996	0.0770435	0.0497137	0.0478647	0.0328546	0.0520626	0.0143225		0.0142761	0.0186254	0.00643226	0.0142605	0.0133986	0.00507811
	4	0.104454	0.0976414	0.133862	0.101118	0.0937564	0.0807343	0.101928	0.01767		0.0318397	0.0326064	0.0234007	0.0315408	0.0298469	0.00432084
	6	0.151807	0.146732	0.158733	0.141536	0.135849	0.132575	0.144539	0.009867		0.0441267	0.0439646	0.0351444	0.0441784	0.0418535	0.00447367
	8	0.199115	0.176024	0.211459	0.183301	0.177007	0.172319	0.186537	0.0154486		0.0599696	0.0630105	0.0480221	0.05991	0.057728	0.00663058
	10	0.253296	0.211371	0.291358	0.221731	0.219213	0.224281	0.236875	0.0302934		0.072837	0.0732123	0.0616297	0.0725368	0.070054	0.00562299
	12	0.294162	0.257472	0.340147	0.256347	0.253324	0.264607	0.277676	0.0340628		0.0873391	0.0889828	0.072361	0.0834243	0.0830268	0.00748304
	14	0.33191	0.299745	0.394348	0.296571	0.290311	0.320205	0.322182	0.0386821		0.0973465	0.1014	0.0750254	0.0945615	0.0920833	0.0117134
	16	0.383865	0.326493	0.415133	0.327007	0.316282	0.36185	0.355105	0.0389651		0.111075	0.117345	0.0896507	0.110049	0.10703	0.0120265
	18	0.407066	0.349517	0.458016	0.348946	0.350688	0.38764	0.383645	0.0437046		0.127394	0.123947	0.108425	0.11969	0.119864	0.00825159
	20	0.432073	0.397262	0.476639	0.390041	0.384922	0.413535	0.415746	0.0344438		0.132802	0.137024	0.124152	0.127209	0.130297	0.0057395
	22	0.469196	0.430012	0.482255	0.410854	0.403136	0.430679	0.437689	0.0316258		0.15112	0.147203	0.130394	0.142729	0.142861	0.00899059
	24	0.499374	0.460968	0.531863	0.438982	0.435795	0.482726	0.474951	0.0371977		0.159182	0.154489	0.138891	0.148789	0.150338	0.0087348
	26	0.528465	0.477337	0.560853	0.46725	0.450236	0.523495	0.501273	0.0427042		0.173888	0.16486	0.145079	0.164093	0.16198	0.0121132
	28	0.56476	0.498741	0.564236	0.499735	0.481579	0.543095	0.525358	0.0364971		0.18183	0.1758	0.158954	0.176047	0.173158	0.00987028
	30	0.589868	0.515161	0.602498	0.5375	0.50287	0.557552	0.550908	0.0399718		0.1895	0.188128	0.172106	0.185734	0.183867	0.00799338
	32	0.590095	0.530951	0.650385	0.54539	0.525266	0.592435	0.57242	0.047886		0.199399	0.204291	0.179703	0.193709	0.194275	0.010634
	34	0.620185	0.561407	0.649637	0.559763	0.553808	0.619629	0.594071	0.040713		0.214173	0.217084	0.193537	0.203712	0.207126	0.010726
	36	0.639066	0.579045	0.689226	0.567468	0.57559	0.632972	0.613894	0.0479781		0.228438	0.223416	0.199981	0.210065	0.215475	0.0129156
	38	0.666446	0.603986	0.705753	0.596867	0.594939	0.635843	0.633972	0.0447438		0.223338	0.230568	0.209181	0.216247	0.219834	0.00919868
	40	0.698468	0.626731	0.720179	0.626137	0.59737	0.629882	0.649794	0.0480821		0.241685	0.23767	0.215424	0.22516	0.229985	0.0119897
	42	0.71194	0.6325	0.717004	0.638549	0.617508	0.638049	0.659258	0.0434688		0.256119	0.247125	0.229184	0.240581	0.243252	0.0113373
	44	0.736186	0.664683	0.7278	0.651958	0.646573	0.675534	0.683789	0.0387657		0.255746	0.257038	0.238385	0.239113	0.247571	0.0102045
	46	0.751539	0.679348	0.758699	0.656901	0.652034	0.697401	0.69932	0.0462396		0.275463	0.269452	0.243674	0.255612	0.26105	0.0142575
	48	0.766769	0.702925	0.792167	0.677087	0.676043	0.69731	0.718717	0.0489195		0.270129	0.286479	0.249799	0.260231	0.266659	0.015604
	50	0.776432	0.696074	0.803979	0.686075	0.688296	0.721065	0.728654	0.0500344		0.281032	0.290142	0.254452	0.267493	0.27328	0.0156247
	52.002	0.789807	0.723793	0.832182	0.698066	0.687951	0.728702	0.743417	0.0561538		0.289944	0.297249	0.260394	0.283504	0.282773	0.0159409
	54.002	0.812074	0.735169	0.858745	0.703096	0.716337	0.747432	0.762142	0.0605868		0.311859	0.307622	0.264911	0.278542	0.290733	0.0227078
	56	0.808986	0.748245	0.84114	0.722399	0.716687	0.745114	0.763762	0.0500962		0.316333	0.315372	0.277533	0.282033	0.297817	0.0209094
	58	0.838634	0.76219	0.840526	0.751109	0.745617	0.756469	0.782424	0.0446183		0.321892	0.32427	0.291806	0.301424	0.309848	0.0158061
	60	0.845554	0.778227	0.866164	0.762681	0.752016	0.765507	0.795025	0.0482976		0.332508	0.337606	0.299627	0.317469	0.321802	0.0170772
	62.002	0.853841	0.784834	0.904348	0.77159	0.766368	0.788954	0.811656	0.0552494		0.340079	0.345107	0.306525	0.312038	0.325937	0.019472
	64.002	0.863977	0.819542	0.888121	0.771112	0.765208	0.792676	0.816773	0.050301		0.349298	0.349313	0.313427	0.33894	0.337744	0.0169323
	66.002	0.9002	0.802325	0.900441	0.789831	0.784988	0.788482	0.827711	0.0565469		0.348272	0.358773	0.325057	0.325206	0.339327	0.0169429
	68.002	0.89407	0.822006	0.897895	0.801273	0.810368	0.807281	0.838815	0.0448088		0.358781	0.365364	0.326087	0.340901	0.347783	0.0177777
	70.002	0.935645	0.83353	0.910802	0.813575	0.783625	0.824991	0.850362	0.0594312		0.378805	0.366039	0.333842	0.345497	0.356046	0.0201835
	72	0.900308	0.844457	0.919906	0.832702	0.828726	0.80287	0.854828	0.0453468		0.369111	0.384306	0.34291	0.34929	0.361404	0.0189096
	74.002	0.932383	0.846106	0.9371	0.807779	0.819022	0.810264	0.858776	0.0604113		0.374966	0.384874	0.344235	0.367923	0.367999	0.0173016
	76.002	0.929704	0.855153	0.911845	0.833542	0.819869	0.83931	0.864904	0.0450873		0.389192	0.407815	0.355414	0.370584	0.380751	0.0227236
	78.002	0.926987	0.866383	0.964939	0.839896	0.847424	0.810276	0.875984	0.0583817		0.396012	0.402232	0.361566	0.375762	0.383893	0.0186884
	80.002	0.922334	0.869796	0.94187	0.853024	0.851375	0.809509	0.874651	0.0491298		0.400085	0.411253	0.366934	0.377465	0.388934	0.0203144
	82.002	0.932466	0.910719	0.959811	0.873292	0.886962	0.824693	0.897991	0.04749		0.406089	0.42409	0.369415	0.387877	0.396868	0.0235271
	84.002	0.936183	0.910133	0.996238	0.87337	0.871332	0.840178	0.904572	0.0559604		0.415479	0.419364	0.371054	0.399356	0.401314	0.0219541
	86.002	0.950255	0.891754	0.969042	0.874131	0.87964	0.847714	0.902089	0.0472265		0.418678	0.434948	0.378836	0.402233	0.408674	0.0239596
	88.002	0.96269	0.911609	1.00013	0.883626	0.897956	0.857844	0.918976	0.0528764		0.425972	0.437432	0.38118	0.407844	0.413107	0.0245239
	90.002	0.983877	0.928168	1.004	0.91147	0.89938	0.83668	0.927263	0.0605418		0.440788	0.448283	0.39196	0.416067	0.424274	0.025565
	92.002	0.964469	0.929471	1.03158	0.905417	0.910031	0.857268	0.933039	0.0595727		0.431828	0.4549	0.389652	0.415369	0.422938	0.0274825
	94.002	0.96457	0.92686	1.0059	0.923319	0.901421	0.850257	0.928721	0.0532462		0.456599	0.460894	0.392817	0.428011	0.43458	0.0314357
	96.002	0.976814	0.93894	1.01354	0.917375	0.914781	0.872519	0.938996	0.0499215		0.44572	0.467749	0.404405	0.422886	0.43519	0.0275079
	98.002	0.994413	0.931861	1.04952	0.924817	0.920307	0.859134	0.946676	0.0662002		0.463518	0.48165	0.410828	0.43386	0.447464	0.0313779
	100.002	0.984534	0.928186	1.01732	0.934536	0.916345	0.888737	0.944943	0.0472697		0.471647	0.470931	0.410096	0.441373	0.448512	0.029238
	102.002	1.00246	0.934312	1.03269	0.940771	0.922142	0.862558	0.949156	0.0605627		0.480712	0.491047	0.416829	0.436172	0.45619	0.0354321
	104.002	0.999301	0.95623	1.03597	0.935512	0.943139	0.884303	0.959076	0.0528002		0.477497	0.489588	0.424346	0.459873	0.462826	0.0284071
	106.002	1.0001	0.953222	1.056	0.961514	0.94178	0.880967	0.965596	0.0587567		0.481696	0.498857	0.432843	0.468837	0.470558	0.0279896
	108.002	1.00579	0.955297	1.04346	0.97239	0.935216	0.889364	0.966919	0.0539522		0.482002	0.50479	0.438719	0.46621	0.47293	0.0277663
	110.002	0.992591	0.960331	1.03553	0.982173	0.963247	0.91114	0.974168	0.0411133		0.497531	0.506159	0.4353	0.45342	0.473102	0.0341855
	112.002	1.01412	0.964041	1.02214	0.976665	0.971173	0.890901	0.973172	0.0467801		0.503329	0.508247	0.447998	0.475253	0.483707	0.0278915
	114.002	1.00028	0.969464	1.05736	0.946186	0.953502	0.87565	0.967074	0.0603976		0.494175	0.514407	0.454302	0.47203	0.483728	0.0261603
	116.002	1.01225	0.988122	1.0501	0.977851	0.960651	0.897846	0.981136	0.0512639		0.524906	0.530699	0.44764	0.484887	0.497033	0.0387191
	118.002	1.01965	0.991907	1.0591	0.990725	0.978515	0.891577	0.988579	0.0556149		0.512184	0.532374	0.463777	0.492624	0.50024	0.0292281
	120.002										0.536801	0.532982	0.471812	0.497575	0.509793	0.0308704
	122.002										0.516862	0.527755	0.467807	0.506148	0.504643	0.0260936
	124.005										0.518038	0.538735	0.480461	0.505193	0.510606	0.0243891
	126.002										0.531785	0.556472	0.474414	0.489068	0.512935	0.0378784
	128.002										0.544705	0.558391	0.482196	0.505116	0.522602	0.0351558
	130.002										0.551252	0.55901	0.487697	0.518992	0.529238	0.032668
	132.002										0.556587	0.538742	0.485639	0.526563	0.526883	0.0301334
	134.005										0.56156	0.569292	0.497691	0.529621	0.539541	0.032761
	136.005										0.557183	0.577584	0.495817	0.518352	0.537234	0.0369591
	138.005										0.565204	0.583904	0.499862	0.520358	0.542332	0.0388928
	140.005										0.552518	0.584553	0.514521	0.532077	0.545917	0.0300752
	142.002										0.571329	0.593227	0.511592	0.524996	0.550286	0.0383994
	144.002										0.560384	0.593345	0.509436	0.544247	0.551853	0.0348875
	146.005										0.5809	0.604037	0.519918	0.543559	0.562104	0.0375734
	148.005										0.59193	0.602126	0.524398	0.554048	0.568125	0.0357442
	150.005										0.587204	0.607554	0.522224	0.556206	0.568297	0.0372717
	152.005										0.586071	0.605695	0.532123	0.547266	0.567789	0.033982
	154.005										0.613279	0.616801	0.539282	0.554104	0.580866	0.0399474
	156.005										0.609412	0.614389	0.53182	0.556206	0.577957	0.0404907
	158.005										0.594444	0.629609	0.548332	0.587183	0.589892	0.0333303
	160.005										0.609519	0.647124	0.549137	0.568314	0.593524	0.043721
	162.005										0.619034	0.63504	0.561993	0.573753	0.597455	0.0351075
	164.005										0.62276	0.643015	0.552285	0.569626	0.596922	0.0429326
	166.005										0.613097	0.637845	0.561112	0.569791	0.595461	0.0362685
	168.005										0.629962	0.652726	0.559928	0.587162	0.607445	0.0417397
	170.005										0.637596	0.659224	0.575261	0.587263	0.614836	0.0400615
	172.005										0.642526	0.675348	0.57375	0.600808	0.623108	0.0448684
	174.005										0.622819	0.669049	0.566477	0.58384	0.610546	0.0455653
	176.005										0.63556	0.678518	0.573828	0.590426	0.619583	0.0471601
	178.005										0.646215	0.674098	0.585627	0.602195	0.627034	0.0404738
	180.005										0.64799	0.68105	0.576743	0.596111	0.625473	0.0477233
	182.005										0.662261	0.665639	0.573672	0.603625	0.626299	0.0451832
	184.005										0.666422	0.686399	0.585565	0.597932	0.634079	0.049812
	186.005										0.665797	0.687669	0.596626	0.621365	0.642865	0.0413667
	188.005										0.662939	0.681427	0.597782	0.610182	0.638083	0.0404111
	190.005										0.651427	0.694535	0.581175	0.610807	0.634486	0.0493141
	192.005										0.666496	0.708589	0.610983	0.624196	0.652566	0.0442217
	194.005										0.665029	0.712674	0.604719	0.607285	0.647427	0.0516474
	196.005										0.655584	0.699827	0.604549	0.625049	0.646252	0.0414165
	198.005										0.666047	0.719502	0.611506	0.619581	0.654159	0.0497525
	200.005										0.662221	0.703587	0.616656	0.637849	0.655078	0.0373151
	202.005										0.673419	0.723854	0.612546	0.6347	0.66113	0.0488001
	204.005										0.697519	0.723371	0.613519	0.63367	0.66702	0.0518981
	206.005										0.696394	0.718304	0.6203	0.631509	0.666627	0.0480839
	208.007										0.695952	0.708472	0.617114	0.642141	0.66592	0.0434362
	210.007										0.714035	0.726975	0.632378	0.651604	0.681248	0.046307
	212.005										0.709033	0.715114	0.621948	0.648906	0.67375	0.0456676
	214.005										0.722336	0.723282	0.641823	0.663546	0.687747	0.0414479
	216.005										0.70075	0.726674	0.630738	0.641966	0.675032	0.0461285
	218.007										0.719517	0.743071	0.63897	0.656588	0.689537	0.0496903
	220.007										0.705112	0.735813	0.642742	0.665694	0.68734	0.0413239
	222.007										0.705588	0.750189	0.657084	0.690463	0.700831	0.0386442
	224.007										0.727394	0.730695	0.655832	0.668955	0.695719	0.0388756
	226.007										0.724576	0.74907	0.662049	0.667082	0.700694	0.0429489
	228.007										0.69786	0.734111	0.654676	0.67908	0.691432	0.0334984
	230.007										0.740468	0.757929	0.65303	0.680178	0.707901	0.0494731
	232.007										0.712421	0.759761	0.66203	0.67812	0.703083	0.0432362
	234.007										0.725139	0.751123	0.659763	0.689178	0.706301	0.0400951
	236.007										0.746613	0.760795	0.666709	0.6985	0.718154	0.0434399
	238.007										0.748616	0.769207	0.680326	0.711042	0.727298	0.0395028
	240.007										0.736066	0.755536	0.665973	0.711987	0.717391	0.0386298
	242.007										0.734393	0.78597	0.677072	0.697039	0.723619	0.0478776
	244.007										0.741867	0.792502	0.689657	0.692962	0.729247	0.0484577
	246.007										0.731677	0.783754	0.683671	0.699894	0.724749	0.044101
	248.007										0.729381	0.800032	0.694838	0.68839	0.72816	0.0511832
	250.007										0.744831	0.810555	0.691481	0.702599	0.737366	0.0539339
	252.007										0.748017	0.794152	0.695719	0.723349	0.740309	0.041771
	254.007										0.774388	0.79514	0.689528	0.715716	0.743693	0.0493476
	256.007										0.785978	0.812065	0.698742	0.725967	0.755688	0.0523513
	258.007										0.766746	0.820966	0.720463	0.711387	0.754891	0.0502802
	260.007										0.789567	0.808369	0.724144	0.706052	0.757033	0.0495805
	262.007										0.761207	0.8126	0.719167	0.719231	0.753051	0.0443639
	264.007										0.74249	0.816293	0.717777	0.706671	0.745808	0.0493175
	266.007										0.778473	0.812404	0.708911	0.705985	0.751443	0.0526693
	268.007										0.760686	0.834958	0.72988	0.708364	0.758472	0.0553273
	270.007										0.758767	0.835999	0.732918	0.725475	0.76329	0.0505287
	272.007										0.770274	0.857189	0.729506	0.726007	0.770744	0.0610325
	274.007										0.78153	0.823956	0.744899	0.712134	0.76563	0.0481187
	276.007										0.794958	0.84953	0.730142	0.723181	0.774453	0.0595799
	278.01										0.789996	0.820074	0.747915	0.726102	0.771022	0.0421021
	280.01										0.795835	0.801419	0.744918	0.720576	0.765687	0.0393786
	282.008										0.784054	0.835107	0.728771	0.739158	0.771772	0.0485626
	284.008										0.819931	0.833164	0.742368	0.738511	0.783493	0.0500319
	286.008										0.768373	0.844334	0.779413	0.746602	0.784681	0.0420404
	288.008										0.792909	0.821797	0.751633	0.740505	0.776711	0.037572
	290.01										0.804812	0.819514	0.766063	0.772108	0.790624	0.0257033
	292.01										0.813516	0.837915	0.75436	0.749817	0.788902	0.0436996
	294.01										0.815611	0.830158	0.759728	0.756143	0.79041	0.0379938
	296.01										0.819246	0.828094	0.747895	0.746126	0.785341	0.0444125
	298.01										0.815929	0.857521	0.768861	0.766009	0.80208	0.0434744
	300.008										0.813496	0.842135	0.774878		0.81017	0.033752
	302.01										0.819903	0.835086	0.795656		0.816881	0.0198881
	304.01										0.810874	0.845858	0.769619		0.808784	0.0381626
	306.01										0.822347	0.833328	0.788086		0.814587	0.0235983
	308.01										0.80118	0.839454	0.772404		0.804346	0.0336371
	310.01										0.813383	0.866716	0.768959		0.816353	0.048946
	312.01										0.813679	0.848374	0.783056		0.815036	0.0326799
	314.01										0.824953	0.847517	0.770719		0.814396	0.0394725
	316.01										0.832295	0.864593	0.780258		0.825715	0.0425509
	318.01										0.840996	0.868968	0.795475		0.835147	0.0370941
	320.01										0.834373	0.882414	0.799752		0.838846	0.0415126
	322.01										0.836134	0.880813	0.798259		0.838402	0.0413239
	324.01										0.841923	0.875903	0.799398		0.839075	0.0383323
	326.01										0.820176	0.875591	0.797838		0.831201	0.040032
	328.01										0.843107	0.892442	0.801163		0.845571	0.0456893
	330.01										0.805187	0.905183	0.806967		0.839113	0.0572255
	332.01										0.866796	0.884582	0.798646		0.850008	0.045361
	334.01										0.86732	0.905623	0.805636		0.859526	0.050447
	336.01										0.838136	0.869427	0.805459		0.837674	0.0319865
	338.01										0.851769	0.8768	0.791523		0.840031	0.0438336
	340.01										0.865675	0.876473	0.811303		0.85115	0.0349286
	342.01										0.876181	0.879765	0.808536		0.854827	0.0401293
	344.01										0.88772	0.879988	0.819089		0.862265	0.0375916
	346.01										0.895028	0.88465	0.81552		0.865066	0.0432203
	348.01										0.894831	0.885675	0.820751		0.867085	0.0403873
	350.01										0.863579	0.89143	0.832337		0.862449	0.0295625
	352.01										0.871432	0.857428	0.837259		0.855373	0.0171791
	354.01										0.877807	0.883728	0.8304		0.863978	0.0292297
	356.01										0.854162	0.874059	0.835606		0.854609	0.0192301
	358.01										0.878483	0.893711	0.832533		0.868242	0.0318489

## Sheet: Fig.5c
Fig.5c: Residue-specific correlation times at different [NaCl]
		[NaCl] (mM)
		600		300		200		150		75
	Residue	Correlation time (ns)	SD	Correlation time (ns)	SD	Correlation time (ns)	SD	Correlation time (ns)	SD	Correlation time (ns)	SD
	G1	17.07	1.69	12.4	1.22	11.2	1.5	7.77	0.7	7.29	0.58
	G2	15.6	0.96	11.28	0.73	11.22	1.01	8.07	0.52	7.44	0.22
	L3	27.4	2.2	19.23	1.28	15.72	1.29	13.69	0.89	11.73	0.63
	F4	25.51	1.6	17.29	0.79	15.48	0.96	11.97	0.56	10.47	0.53
	G5	20.66	1.44	14.86	0.75	13.71	1.17	10.52	0.36	9.12	0.38
	G6	16.02	1.71	13.45	1.9	12.85	2.37	10.02	1.76	8.3	1.14
	N7	20.77	1.74	15.46	1.46	13.32	2.2	10.92	0.91	9.1	0.72
	T8	20	1.44	15.86	1.44	14.23	1.52	11.07	0.79	9.76	0.71
	Q9	23.41	2.05	19.1	1.69	17.66	2.32	13.41	0.99	12.25	0.81
	P10	-	-	-	-	-	-	-	-	-	-
	A11	25.81	2.19	16.53	1.25	16.06	1.61	12.76	1.02	10.74	0.71
	T12	19.92	1.79	16.09	1.74	14.1	1.67	11.36	1.47	9.45	0.66

## Sheet: Fig.7a
Figure 7a: Phase separation of FG domain variants

[truncated: 6 more sheets: Fig.7c, Supp.fig.1, Supp.fig.2, Supp.fig.3, Supp.fig.5, Supp.fig.6]
